# Supplementary material for: Methyl 2-{1-[(Z)-3-methyl-5-oxo-1-phenyl-4,5-dihydro-1H-pyrazol-4-yl­idene]ethyl­amino}-3-phenyl­propanoate
Source: Acta Crystallogr Sect E Struct Rep Online. 2010 May 15;66(Pt 6):o1352. doi: 10.1107/S1600536810017241 (PMC2979594; doi:10.1107/S1600536810017241)
Supplement: Supplementary file 1 [file e-66-o1352-sup1.cif]

##############################################################################
###                                                                        ###
###        Electronic paper (Acta Crystallographica Section E)             ###
###                                                                        ###
##############################################################################
#                                                                            #
# This CIF contains the data in a paper accepted for publication in Acta     #
# Crystallographica Section E. It conforms to the requirements of Notes      #
# for Authors for Section E, and has been peer reviewed under the auspices   #
# of the IUCr Commission on Journals.                                        #
#                                                                            #
# Full details of the Crystallographic Information File format               #
# are given in the paper "The Crystallographic Information File (CIF):       #
# a New Standard Archive File for Crystallography" by S. R. Hall, F. H.      #
# Allen and I. D. Brown [Acta Cryst. (1991), A47, 655-685].                  #
#                                                                            #
# The current version of the core CIF dictionary is obtainable from          #
# ftp://ftp.iucr.org/pub/cif_core.dic. The current version number is 2.4.    #
#                                                                            #
# Software is freely available for graphical display of the structure(s) in  #
# this CIF.  For information consult the CIF home page http://www.iucr.org/  #
# cif/home.html                                                              #
#                                                                            #
# This file may be used for bona fide research purposes within the           #
# scientific community so long as proper attribution is given to the journal # 
# article from which it was obtained.                                        #
#                                                                            #
##############################################################################
                                             
data_I
_audit_creation_method     SHELXL-97
_chemical_name_systematic
;
Methyl 2-{1-[(<i>Z</i>)-3-methyl-5-oxo-1-phenyl-4,5-dihydro-1<i>H</i>-pyrazol-
4-ylidene]ethylamino}-3-phenylpropanoate
;
_chemical_name_common     ?
_chemical_formula_moiety     'C22 H23 N3 O3'
_chemical_formula_sum     'C22 H23 N3 O3'
_chemical_formula_iupac     'C22 H23 N3 O3'
_chemical_formula_weight     377.43
_chemical_melting_point     ?
_symmetry_cell_setting     monoclinic
_symmetry_space_group_name_H-M     'P 21'
_symmetry_space_group_name_Hall     ?
loop_
    _symmetry_equiv_pos_as_xyz
    'x, y, z'
    '-x, y+1/2, -z'
_cell_length_a     10.9400(10)
_cell_length_b     7.2105(7)
_cell_length_c     12.8670(10)
_cell_angle_alpha     90.00
_cell_angle_beta     92.718(2)
_cell_angle_gamma     90.00
_cell_volume     1013.84(16)
_cell_formula_units_Z     2
_cell_measurement_reflns_used     1220
_cell_measurement_theta_min     3.17
_cell_measurement_theta_max     22.35
_cell_measurement_temperature     296(2)
_exptl_crystal_description     block
_exptl_crystal_colour     colorless
_exptl_crystal_size_max     0.28
_exptl_crystal_size_mid     0.12
_exptl_crystal_size_min     0.10
_exptl_crystal_density_diffrn     1.236
_exptl_crystal_density_meas     ?
_exptl_crystal_density_method     'not measured'
_exptl_crystal_F_000     400
_exptl_absorpt_coefficient_mu     0.084
_exptl_absorpt_correction_type     Multi-scan
_exptl_absorpt_process_details     '(SADABS; Sheldrick, 2000\\bbr00)'
_exptl_absorpt_correction_T_min     0.977
_exptl_absorpt_correction_T_max     0.988
_exptl_special_details
;
;
_diffrn_ambient_temperature     296(2)
_diffrn_radiation_type     MoK\a
_diffrn_radiation_wavelength     0.71073
_diffrn_radiation_source     'fine-focus sealed tube'
_diffrn_radiation_monochromator     graphite
_diffrn_measurement_device_type     'Bruker SMART CCD area-detector'
_diffrn_measurement_method     '\f and \w scans'
_diffrn_detector_area_resol_mean     10.0
_diffrn_reflns_number     6036
_diffrn_reflns_av_R_equivalents     0.0280
_diffrn_reflns_av_sigmaI/netI     0.0396
_diffrn_reflns_theta_min     1.58
_diffrn_reflns_theta_max     26.98
_diffrn_reflns_theta_full     26.98
_diffrn_measured_fraction_theta_max     0.993
_diffrn_measured_fraction_theta_full     0.993
_diffrn_reflns_limit_h_min     -13
_diffrn_reflns_limit_h_max     11
_diffrn_reflns_limit_k_min     -9
_diffrn_reflns_limit_k_max     9
_diffrn_reflns_limit_l_min     -13
_diffrn_reflns_limit_l_max     16
_diffrn_standards_number     .
_diffrn_standards_interval_count     .
_diffrn_standards_interval_time     .
_diffrn_standards_decay_%     ?
_refine_special_details
;
 Refinement of F^2^ against ALL reflections.  The weighted R-factor wR and
 goodness of fit S are based on F^2^, conventional R-factors R are based
 on F, with F set to zero for negative F^2^. The threshold expression of
 F^2^ > 2sigma(F^2^) is used only for calculating R-factors(gt) etc. and is
 not relevant to the choice of reflections for refinement.  R-factors based
 on F^2^ are statistically about twice as large as those based on F, and R-
 factors based on ALL data will be even larger.
;
_reflns_number_total     2366
_reflns_number_gt     1239
_reflns_threshold_expression     I>2\s(I)
_refine_ls_structure_factor_coef     Fsqd
_refine_ls_matrix_type     full
_refine_ls_R_factor_all     0.1018
_refine_ls_R_factor_gt     0.0365
_refine_ls_wR_factor_gt     0.0740
_refine_ls_wR_factor_ref     0.0958
_refine_ls_goodness_of_fit_ref     1.013
_refine_ls_restrained_S_all     1.013
_refine_ls_number_reflns     2366
_refine_ls_number_parameters     256
_refine_ls_number_restraints     1
_refine_ls_hydrogen_treatment     constr
_refine_ls_weighting_scheme     calc
_refine_ls_weighting_details
         'calc w=1/[\s^2^(Fo^2^)+(0.0409P)^2^+0.0000P] where P=(Fo^2^+2Fc^2^)/3'
_atom_sites_solution_hydrogens     difmap
_atom_sites_solution_primary     direct
_atom_sites_solution_secondary     difmap
_refine_ls_shift/su_max     0.001
_refine_ls_shift/su_max_lt     0.001
_refine_ls_shift/su_mean     0.000
_refine_diff_density_max     0.080
_refine_diff_density_min     -0.158
_refine_ls_extinction_method     none
_refine_ls_extinction_coef     ?
loop_
    _atom_type_symbol
    _atom_type_description
    _atom_type_scat_dispersion_real
    _atom_type_scat_dispersion_imag
    _atom_type_scat_source
    'C' 'C' 0.0033 0.0016
                         'International Tables Vol C Tables 4.2.6.8 and 6.1.1.4'
    'H' 'H' 0.0000 0.0000
                         'International Tables Vol C Tables 4.2.6.8 and 6.1.1.4'
    'N' 'N' 0.0061 0.0033
                         'International Tables Vol C Tables 4.2.6.8 and 6.1.1.4'
    'O' 'O' 0.0106 0.0060
                         'International Tables Vol C Tables 4.2.6.8 and 6.1.1.4'
_computing_data_collection     'SMART (Bruker, 1999)'
_computing_cell_refinement     'SAINT (Bruker, 1999)'
_computing_data_reduction     'SAINT (Bruker, 1999)'
_computing_structure_solution     'SHELXS97 (Sheldrick, 2008)'
_computing_structure_refinement     'SHELXL97 (Sheldrick, 2008)'
_computing_molecular_graphics     'ORTEP-3 (Farrugia, 1997)'
_computing_publication_material     'SHELXL97 (Sheldrick, 2008)'
loop_
    _atom_site_type_symbol
    _atom_site_label
    _atom_site_fract_x
    _atom_site_fract_y
    _atom_site_fract_z
    _atom_site_U_iso_or_equiv
    _atom_site_adp_type
    _atom_site_calc_flag
    _atom_site_refinement_flags
    _atom_site_occupancy
    _atom_site_disorder_assembly
    _atom_site_disorder_group
    O O1 0.69537(16) 0.7004(4) 0.63222(13) 0.0812(6) Uani d . 1 . .
    O O2 0.9385(2) 0.5317(4) 0.4573(2) 0.0951(8) Uani d . 1 . .
    O O3 0.9296(2) 0.4530(3) 0.28897(18) 0.0818(7) Uani d . 1 . .
    N N1 0.49129(18) 0.7209(4) 0.67625(16) 0.0594(6) Uani d . 1 . .
    N N2 0.37536(19) 0.7237(4) 0.62394(18) 0.0662(6) Uani d . 1 . .
    N N3 0.7085(2) 0.6887(4) 0.42371(17) 0.0681(7) Uani d . 1 . .
    H H3 0.7408 0.6814 0.4858 0.082 Uiso calc R 1 . .
    C C1 0.3903(3) 0.7353(6) 0.8383(2) 0.0798(10) Uani d . 1 . .
    H H1 0.3156 0.7472 0.8012 0.096 Uiso calc R 1 . .
    C C2 0.3948(4) 0.7310(7) 0.9457(3) 0.1043(12) Uani d . 1 . .
    H H2 0.3226 0.7392 0.9809 0.125 Uiso calc R 1 . .
    C C3 0.5037(5) 0.7148(8) 1.0007(3) 0.1151(14) Uani d . 1 . .
    H H3A 0.5060 0.7114 1.0730 0.138 Uiso calc R 1 . .
    C C4 0.6103(3) 0.7035(8) 0.9487(2) 0.1075(13) Uani d . 1 . .
    H H4 0.6849 0.6941 0.9860 0.129 Uiso calc R 1 . .
    C C5 0.6072(3) 0.7060(6) 0.8416(2) 0.0853(10) Uani d . 1 . .
    H H5 0.6794 0.6971 0.8066 0.102 Uiso calc R 1 . .
    C C6 0.4968(3) 0.7219(5) 0.7866(2) 0.0626(7) Uani d . 1 . .
    C C7 0.5836(2) 0.7091(5) 0.6073(2) 0.0608(7) Uani d . 1 . .
    C C8 0.5237(2) 0.7100(5) 0.5063(2) 0.0534(6) Uani d . 1 . .
    C C9 0.3959(2) 0.7185(5) 0.5250(2) 0.0595(7) Uani d . 1 . .
    C C10 0.2866(2) 0.7155(6) 0.4494(2) 0.0834(10) Uani d . 1 . .
    H H10A 0.2130 0.7153 0.4871 0.125 Uiso calc R 1 . .
    H H10B 0.2892 0.6059 0.4072 0.125 Uiso calc R 1 . .
    H H10C 0.2880 0.8233 0.4056 0.125 Uiso calc R 1 . .
    C C11 0.5879(2) 0.7059(5) 0.4158(2) 0.0563(7) Uani d . 1 . .
    C C12 0.5269(2) 0.7185(6) 0.3096(2) 0.0727(8) Uani d . 1 . .
    H H12A 0.5209 0.5969 0.2794 0.109 Uiso calc R 1 . .
    H H12B 0.5741 0.7971 0.2666 0.109 Uiso calc R 1 . .
    H H12C 0.4463 0.7697 0.3146 0.109 Uiso calc R 1 . .
    C C13 0.7929(2) 0.6804(5) 0.3398(2) 0.0646(8) Uani d . 1 . .
    H H13 0.7495 0.6375 0.2759 0.077 Uiso calc R 1 . .
    C C14 0.8937(3) 0.5450(5) 0.3710(3) 0.0677(9) Uani d . 1 . .
    C C15 1.0389(3) 0.3383(6) 0.3056(3) 0.1081(14) Uani d . 1 . .
    H H15A 1.0281 0.2559 0.3631 0.162 Uiso calc R 1 . .
    H H15B 1.1086 0.4164 0.3206 0.162 Uiso calc R 1 . .
    H H15C 1.0518 0.2670 0.2441 0.162 Uiso calc R 1 . .
    C C16 0.8488(3) 0.8723(5) 0.3216(3) 0.0724(9) Uani d . 1 . .
    H H16A 0.7833 0.9626 0.3131 0.087 Uiso calc R 1 . .
    H H16B 0.8991 0.9071 0.3826 0.087 Uiso calc R 1 . .
    C C17 0.9252(3) 0.8793(4) 0.2280(3) 0.0645(8) Uani d . 1 . .
    C C18 1.0502(3) 0.8632(5) 0.2357(3) 0.0886(11) Uani d . 1 . .
    H H18 1.0890 0.8466 0.3009 0.106 Uiso calc R 1 . .
    C C19 1.1202(4) 0.8709(6) 0.1491(5) 0.1149(16) Uani d . 1 . .
    H H19 1.2049 0.8596 0.1561 0.138 Uiso calc R 1 . .
    C C20 1.0639(5) 0.8953(7) 0.0535(4) 0.1186(16) Uani d . 1 . .
    H H20 1.1104 0.9008 -0.0051 0.142 Uiso calc R 1 . .
    C C21 0.9411(5) 0.9114(7) 0.0431(3) 0.1104(14) Uani d . 1 . .
    H H21 0.9030 0.9288 -0.0223 0.133 Uiso calc R 1 . .
    C C22 0.8718(3) 0.9019(5) 0.1308(3) 0.0847(11) Uani d . 1 . .
    H H22 0.7871 0.9111 0.1231 0.102 Uiso calc R 1 . .
loop_
    _atom_site_aniso_label
    _atom_site_aniso_U_11
    _atom_site_aniso_U_22
    _atom_site_aniso_U_33
    _atom_site_aniso_U_12
    _atom_site_aniso_U_13
    _atom_site_aniso_U_23
    O1 0.0527(12) 0.1241(19) 0.0665(13) -0.0042(16) -0.0012(9) 0.0002(17)
    O2 0.0909(17) 0.113(2) 0.0801(18) 0.0257(16) -0.0114(13) 0.0023(16)
    O3 0.0824(16) 0.0755(15) 0.0886(19) 0.0130(13) 0.0146(13) -0.0103(14)
    N1 0.0538(13) 0.0666(16) 0.0580(15) -0.0033(16) 0.0047(11) 0.0003(17)
    N2 0.0544(14) 0.0725(17) 0.0719(16) 0.0014(15) 0.0045(12) 0.0012(19)
    N3 0.0611(15) 0.088(2) 0.0548(14) 0.0066(16) 0.0041(11) 0.0009(17)
    C1 0.077(2) 0.092(3) 0.071(2) 0.000(2) 0.0145(16) -0.010(2)
    C2 0.113(3) 0.128(4) 0.075(3) 0.004(3) 0.029(2) -0.012(3)
    C3 0.138(3) 0.148(4) 0.060(2) 0.007(4) 0.009(2) -0.007(3)
    C4 0.105(3) 0.150(4) 0.066(2) -0.003(4) -0.004(2) 0.002(4)
    C5 0.076(2) 0.115(3) 0.064(2) -0.001(3) 0.0007(16) 0.001(3)
    C6 0.0731(19) 0.0571(18) 0.0586(19) -0.0032(19) 0.0125(15) -0.001(2)
    C7 0.0567(18) 0.0596(19) 0.0664(18) -0.001(2) 0.0063(15) 0.001(2)
    C8 0.0504(15) 0.0552(17) 0.0546(16) -0.0013(17) 0.0036(13) 0.001(2)
    C9 0.0558(17) 0.0545(17) 0.0681(19) -0.0005(18) 0.0007(13) 0.002(2)
    C10 0.0553(17) 0.110(3) 0.084(2) 0.002(2) -0.0061(14) -0.004(3)
    C11 0.0563(18) 0.0512(17) 0.0609(18) -0.0009(18) -0.0023(13) 0.000(2)
    C12 0.0757(19) 0.080(2) 0.0625(18) 0.009(2) 0.0011(14) 0.002(2)
    C13 0.0619(18) 0.076(2) 0.0568(18) 0.0028(18) 0.0082(14) 0.0025(18)
    C14 0.057(2) 0.066(2) 0.080(3) -0.0016(17) 0.0078(19) 0.000(2)
    C15 0.091(3) 0.089(3) 0.146(4) 0.037(2) 0.018(2) -0.006(3)
    C16 0.076(2) 0.069(2) 0.073(2) 0.0084(18) 0.0089(18) 0.0011(19)
    C17 0.060(2) 0.064(2) 0.069(2) 0.0048(17) 0.0073(17) 0.0016(18)
    C18 0.073(3) 0.092(3) 0.102(3) 0.003(2) 0.008(2) 0.000(2)
    C19 0.072(3) 0.116(4) 0.158(5) -0.002(3) 0.026(3) 0.001(4)
    C20 0.115(4) 0.107(4) 0.139(5) 0.001(3) 0.060(3) 0.007(3)
    C21 0.121(4) 0.127(4) 0.086(3) 0.011(3) 0.027(3) 0.014(3)
    C22 0.074(2) 0.101(3) 0.079(3) 0.010(2) 0.010(2) 0.004(2)
_geom_special_details
;
 All esds (except the esd in the dihedral angle between two l.s. planes)
 are estimated using the full covariance matrix.  The cell esds are taken
 into account individually in the estimation of esds in distances, angles
 and torsion angles; correlations between esds in cell parameters are only
 used when they are defined by crystal symmetry.  An approximate (isotropic)
 treatment of cell esds is used for estimating esds involving l.s. planes.
;
loop_
    _geom_bond_atom_site_label_1
    _geom_bond_atom_site_label_2
    _geom_bond_site_symmetry_2
    _geom_bond_distance
    _geom_bond_publ_flag
    O1 C7 . 1.251(3) ?
    O2 C14 . 1.197(4) ?
    O3 C14 . 1.322(4) ?
    O3 C15 . 1.462(4) ?
    N1 C7 . 1.378(3) ?
    N1 N2 . 1.407(3) ?
    N1 C6 . 1.418(3) ?
    N2 C9 . 1.304(3) ?
    N3 C11 . 1.325(3) ?
    N3 C13 . 1.454(3) ?
    N3 H3 . 0.8600 ?
    C1 C6 . 1.372(4) ?
    C1 C2 . 1.382(4) ?
    C1 H1 . 0.9300 ?
    C2 C3 . 1.362(5) ?
    C2 H2 . 0.9300 ?
    C3 C4 . 1.374(5) ?
    C3 H3A . 0.9300 ?
    C4 C5 . 1.376(4) ?
    C4 H4 . 0.9300 ?
    C5 C6 . 1.376(4) ?
    C5 H5 . 0.9300 ?
    C7 C8 . 1.427(3) ?
    C8 C11 . 1.388(3) ?
    C8 C9 . 1.431(3) ?
    C9 C10 . 1.506(3) ?
    C10 H10A . 0.9600 ?
    C10 H10B . 0.9600 ?
    C10 H10C . 0.9600 ?
    C11 C12 . 1.495(3) ?
    C12 H12A . 0.9600 ?
    C12 H12B . 0.9600 ?
    C12 H12C . 0.9600 ?
    C13 C14 . 1.512(4) ?
    C13 C16 . 1.535(4) ?
    C13 H13 . 0.9800 ?
    C15 H15A . 0.9600 ?
    C15 H15B . 0.9600 ?
    C15 H15C . 0.9600 ?
    C16 C17 . 1.499(4) ?
    C16 H16A . 0.9700 ?
    C16 H16B . 0.9700 ?
    C17 C22 . 1.365(4) ?
    C17 C18 . 1.371(4) ?
    C18 C19 . 1.382(5) ?
    C18 H18 . 0.9300 ?
    C19 C20 . 1.361(5) ?
    C19 H19 . 0.9300 ?
    C20 C21 . 1.349(5) ?
    C20 H20 . 0.9300 ?
    C21 C22 . 1.390(5) ?
    C21 H21 . 0.9300 ?
    C22 H22 . 0.9300 ?
loop_
    _geom_angle_atom_site_label_1
    _geom_angle_atom_site_label_2
    _geom_angle_atom_site_label_3
    _geom_angle_site_symmetry_1
    _geom_angle_site_symmetry_3
    _geom_angle
    _geom_angle_publ_flag
    C14 O3 C15 . . 116.0(3) ?
    C7 N1 N2 . . 111.3(2) ?
    C7 N1 C6 . . 130.4(2) ?
    N2 N1 C6 . . 118.2(2) ?
    C9 N2 N1 . . 105.9(2) ?
    C11 N3 C13 . . 127.7(2) ?
    C11 N3 H3 . . 116.1 ?
    C13 N3 H3 . . 116.1 ?
    C6 C1 C2 . . 119.5(3) ?
    C6 C1 H1 . . 120.2 ?
    C2 C1 H1 . . 120.2 ?
    C3 C2 C1 . . 120.7(3) ?
    C3 C2 H2 . . 119.7 ?
    C1 C2 H2 . . 119.7 ?
    C2 C3 C4 . . 119.6(3) ?
    C2 C3 H3A . . 120.2 ?
    C4 C3 H3A . . 120.2 ?
    C3 C4 C5 . . 120.4(3) ?
    C3 C4 H4 . . 119.8 ?
    C5 C4 H4 . . 119.8 ?
    C6 C5 C4 . . 119.7(3) ?
    C6 C5 H5 . . 120.2 ?
    C4 C5 H5 . . 120.2 ?
    C1 C6 C5 . . 120.1(3) ?
    C1 C6 N1 . . 119.3(3) ?
    C5 C6 N1 . . 120.6(3) ?
    O1 C7 N1 . . 125.1(2) ?
    O1 C7 C8 . . 129.4(2) ?
    N1 C7 C8 . . 105.5(2) ?
    C11 C8 C7 . . 122.3(2) ?
    C11 C8 C9 . . 132.8(2) ?
    C7 C8 C9 . . 104.9(2) ?
    N2 C9 C8 . . 112.4(2) ?
    N2 C9 C10 . . 117.6(2) ?
    C8 C9 C10 . . 130.0(2) ?
    C9 C10 H10A . . 109.5 ?
    C9 C10 H10B . . 109.5 ?
    H10A C10 H10B . . 109.5 ?
    C9 C10 H10C . . 109.5 ?
    H10A C10 H10C . . 109.5 ?
    H10B C10 H10C . . 109.5 ?
    N3 C11 C8 . . 118.6(2) ?
    N3 C11 C12 . . 118.4(2) ?
    C8 C11 C12 . . 122.9(2) ?
    C11 C12 H12A . . 109.5 ?
    C11 C12 H12B . . 109.5 ?
    H12A C12 H12B . . 109.5 ?
    C11 C12 H12C . . 109.5 ?
    H12A C12 H12C . . 109.5 ?
    H12B C12 H12C . . 109.5 ?
    N3 C13 C14 . . 108.1(3) ?
    N3 C13 C16 . . 110.4(3) ?
    C14 C13 C16 . . 109.4(2) ?
    N3 C13 H13 . . 109.7 ?
    C14 C13 H13 . . 109.7 ?
    C16 C13 H13 . . 109.7 ?
    O2 C14 O3 . . 125.2(3) ?
    O2 C14 C13 . . 124.0(3) ?
    O3 C14 C13 . . 110.7(3) ?
    O3 C15 H15A . . 109.5 ?
    O3 C15 H15B . . 109.5 ?
    H15A C15 H15B . . 109.5 ?
    O3 C15 H15C . . 109.5 ?
    H15A C15 H15C . . 109.5 ?
    H15B C15 H15C . . 109.5 ?
    C17 C16 C13 . . 113.2(3) ?
    C17 C16 H16A . . 108.9 ?
    C13 C16 H16A . . 108.9 ?
    C17 C16 H16B . . 108.9 ?
    C13 C16 H16B . . 108.9 ?
    H16A C16 H16B . . 107.7 ?
    C22 C17 C18 . . 117.3(3) ?
    C22 C17 C16 . . 120.6(3) ?
    C18 C17 C16 . . 122.1(3) ?
    C17 C18 C19 . . 121.8(4) ?
    C17 C18 H18 . . 119.1 ?
    C19 C18 H18 . . 119.1 ?
    C20 C19 C18 . . 119.3(4) ?
    C20 C19 H19 . . 120.3 ?
    C18 C19 H19 . . 120.3 ?
    C21 C20 C19 . . 120.5(4) ?
    C21 C20 H20 . . 119.8 ?
    C19 C20 H20 . . 119.8 ?
    C20 C21 C22 . . 119.6(4) ?
    C20 C21 H21 . . 120.2 ?
    C22 C21 H21 . . 120.2 ?
    C17 C22 C21 . . 121.6(3) ?
    C17 C22 H22 . . 119.2 ?
    C21 C22 H22 . . 119.2 ?
loop_
    _geom_torsion_atom_site_label_1
    _geom_torsion_atom_site_label_2
    _geom_torsion_atom_site_label_3
    _geom_torsion_atom_site_label_4
    _geom_torsion_site_symmetry_1
    _geom_torsion_site_symmetry_2
    _geom_torsion_site_symmetry_3
    _geom_torsion_site_symmetry_4
    _geom_torsion
    _geom_torsion_publ_flag
    C7 N1 N2 C9 . . . . -1.6(4) ?
    C6 N1 N2 C9 . . . . -178.8(3) ?
    C6 C1 C2 C3 . . . . 0.4(7) ?
    C1 C2 C3 C4 . . . . 0.3(9) ?
    C2 C3 C4 C5 . . . . -0.8(9) ?
    C3 C4 C5 C6 . . . . 0.6(8) ?
    C2 C1 C6 C5 . . . . -0.6(6) ?
    C2 C1 C6 N1 . . . . 178.2(4) ?
    C4 C5 C6 C1 . . . . 0.1(7) ?
    C4 C5 C6 N1 . . . . -178.7(4) ?
    C7 N1 C6 C1 . . . . 179.9(4) ?
    N2 N1 C6 C1 . . . . -3.4(5) ?
    C7 N1 C6 C5 . . . . -1.2(6) ?
    N2 N1 C6 C5 . . . . 175.4(3) ?
    N2 N1 C7 O1 . . . . -178.4(3) ?
    C6 N1 C7 O1 . . . . -1.7(6) ?
    N2 N1 C7 C8 . . . . 1.8(4) ?
    C6 N1 C7 C8 . . . . 178.6(3) ?
    O1 C7 C8 C11 . . . . -1.9(6) ?
    N1 C7 C8 C11 . . . . 177.8(3) ?
    O1 C7 C8 C9 . . . . 179.0(4) ?
    N1 C7 C8 C9 . . . . -1.3(4) ?
    N1 N2 C9 C8 . . . . 0.7(4) ?
    N1 N2 C9 C10 . . . . 178.6(3) ?
    C11 C8 C9 N2 . . . . -178.6(4) ?
    C7 C8 C9 N2 . . . . 0.4(4) ?
    C11 C8 C9 C10 . . . . 3.8(7) ?
    C7 C8 C9 C10 . . . . -177.3(4) ?
    C13 N3 C11 C8 . . . . 179.6(3) ?
    C13 N3 C11 C12 . . . . 0.2(5) ?
    C7 C8 C11 N3 . . . . 4.4(5) ?
    C9 C8 C11 N3 . . . . -176.7(3) ?
    C7 C8 C11 C12 . . . . -176.1(3) ?
    C9 C8 C11 C12 . . . . 2.7(6) ?
    C11 N3 C13 C14 . . . . -143.2(3) ?
    C11 N3 C13 C16 . . . . 97.2(4) ?
    C15 O3 C14 O2 . . . . -5.2(5) ?
    C15 O3 C14 C13 . . . . 171.1(3) ?
    N3 C13 C14 O2 . . . . -39.0(4) ?
    C16 C13 C14 O2 . . . . 81.2(4) ?
    N3 C13 C14 O3 . . . . 144.8(3) ?
    C16 C13 C14 O3 . . . . -95.1(3) ?
    N3 C13 C16 C17 . . . . -173.2(3) ?
    C14 C13 C16 C17 . . . . 68.1(4) ?
    C13 C16 C17 C22 . . . . 82.0(4) ?
    C13 C16 C17 C18 . . . . -97.8(4) ?
    C22 C17 C18 C19 . . . . 0.6(5) ?
    C16 C17 C18 C19 . . . . -179.6(4) ?
    C17 C18 C19 C20 . . . . 0.0(7) ?
    C18 C19 C20 C21 . . . . -0.1(7) ?
    C19 C20 C21 C22 . . . . -0.4(7) ?
    C18 C17 C22 C21 . . . . -1.1(6) ?
    C16 C17 C22 C21 . . . . 179.1(4) ?
    C20 C21 C22 C17 . . . . 1.0(7) ?
loop_
    _geom_hbond_atom_site_label_D
    _geom_hbond_atom_site_label_H
    _geom_hbond_atom_site_label_A
    _geom_hbond_site_symmetry_A
    _geom_hbond_distance_DH
    _geom_hbond_distance_HA
    _geom_hbond_distance_DA
    _geom_hbond_angle_DHA
    N3 H3 O1 . 0.86 1.98 2.695(3) 140.5
data_global
_journal_date_recd_electronic     2009-11-15
_journal_date_accepted     2010-05-11
_journal_name_full     'Acta Crystallographica, Section E'
_journal_year     2010
_journal_volume     66
_journal_issue      6
_journal_page_first     o1352
_journal_page_last     o1352
_journal_paper_category     QO
_journal_coeditor_code     LX2128
_publ_contact_author_name     'Zhu Hualing'
_publ_contact_author_address
;
Department of Basic Science,
Tianjin Agriculturial College
Tianjin Jinjing Road No. 22,
Tianjin 300384
People's Republic of China
;
_publ_contact_author_email     zhuhualing2004@126.com
_publ_contact_author_phone      2223781295
_publ_section_title
;\
Methyl
2-{1-[(<i>Z</i>)-3-methyl-5-oxo-1-phenyl-4,5-dihydro-1<i>H</i>-pyrazol-4-\
ylidene]ethylamino}-3-phenylpropanoate
;
loop_
    _publ_author_name
    _publ_author_address
    'Zhu, Hualing'
;
Department of Basic Science,
Tianjin Agriculturial College
Tianjin Jinjing Road No. 22,
Tianjin 300384
People's Republic of China
;
    'Shi, Jun'
;
Department of Basic Science,
Tianjin Agriculturial College
Tianjin Jinjing Road No. 22,
Tianjin 300384
People's Republic of China
;
    'Wei, Zhen'
;
Department of Basic Science,
Tianjin Agriculturial College
Tianjin Jinjing Road No. 22,
Tianjin 300384
People's Republic of China
;
    'Dai, Ronghua'
;
Department of Basic Science,
Tianjin Agriculturial College
Tianjin Jinjing Road No. 22,
Tianjin 300384
People's Republic of China
;
    'Zhang, Xin'
;
Department of Chemistry and Life Science,
Tianjin Normal University
Tianjin 300387
People's Republic of China
;
