# Supplementary material for: Methyl 2-{1-[(Z)-3-methyl-5-oxo-1-phenyl-4,5-dihydro-1H-pyrazol-4-yl­idene]ethyl­amino}-3-phenyl­propanoate
Source: Acta Crystallogr Sect E Struct Rep Online. 2010 May 15;66(Pt 6):o1352. doi: 10.1107/S1600536810017241 (PMC2979594; doi:10.1107/S1600536810017241)
Supplement: Supplementary file 2 [file e-66-o1352-Isup2.hkl]

# 
# h,k,l, Fc-squared, Fo-squared, sigma(Fo-squared) and status flag 
# 
data_I
_shelx_title ' 091029D IN P2(1)' 
_shelx_refln_list_code          4 
_shelx_F_calc_maximum      146.90 
_exptl_crystal_F_000       400.00 
_reflns_d_resolution_high  0.7832 
 
loop_ 
 _symmetry_equiv_pos_as_xyz 
 'x, y, z' 
 '-x, y+1/2, -z' 
 
_cell_length_a    10.9400 
_cell_length_b     7.2105 
_cell_length_c    12.8670 
_cell_angle_alpha  90.000 
_cell_angle_beta   92.718 
_cell_angle_gamma  90.000 
 
_shelx_F_squared_multiplier     1.000 
 
loop_ 
 _refln_index_h 
 _refln_index_k 
 _refln_index_l 
 _refln_F_squared_calc 
 _refln_F_squared_meas 
 _refln_F_squared_sigma 
 _refln_observed_status 
   1   0   0      676.86      666.68      6.40 o 
   2   0   0     6579.52     6181.76     32.87 o 
   3   0   0       26.09       27.78      1.29 o 
   4   0   0      309.33      296.28      3.99 o 
   5   0   0      757.29      807.99     11.84 o 
   6   0   0      319.61      346.16      4.35 o 
   7   0   0      120.55      123.74      3.03 o 
   8   0   0        0.20       -4.53      3.02 o 
  10   0   0      125.06      122.40      7.52 o 
  11   0   0       44.90       35.56      5.58 o 
  12   0   0        7.61        6.95      4.68 o 
  13   0   0        0.89       -1.70      4.22 o 
   1   1   0     1231.04     1199.41      6.38 o 
   2   1   0       76.19       71.82      1.96 o 
   3   1   0      371.01      354.33      3.29 o 
   4   1   0      352.67      346.02      3.59 o 
   5   1   0      401.69      406.44      4.25 o 
   6   1   0      172.55      188.95      2.54 o 
   7   1   0      122.85      121.66      2.99 o 
   8   1   0        9.56       13.25      1.75 o 
   9   1   0       47.89       44.42      3.64 o 
  10   1   0       14.94       14.53      3.18 o 
  11   1   0        1.67       -0.15      2.86 o 
  12   1   0        2.16       -0.67      2.96 o 
  13   1   0        0.67       -3.18      3.03 o 
   0   2   0    10817.15    10154.63     53.21 o 
   1   2   0    21580.42    20756.77     83.93 o 
   2   2   0      480.04      459.31      2.88 o 
   3   2   0       34.76       36.63      2.51 o 
   4   2   0      327.26      338.95      3.80 o 
   5   2   0      153.57      163.13      3.01 o 
   6   2   0      124.79      117.72      2.91 o 
   7   2   0       40.19       43.39      2.29 o 
   8   2   0       87.82       79.47      3.00 o 
   9   2   0      113.52      104.64      3.44 o 
  10   2   0      182.36      168.58      8.73 o 
  11   2   0       13.41       12.57      2.13 o 
  12   2   0        1.46       -4.30      2.87 o 
  13   2   0        0.40       -0.28      3.35 o 
   1   3   0      177.33      165.60      1.94 o 
   2   3   0      499.92      494.51      3.50 o 
   3   3   0      234.25      239.23      2.18 o 
   4   3   0      113.94      122.59      1.74 o 
   5   3   0       90.27      100.56      2.71 o 
   6   3   0       69.21       62.08      3.45 o 
   7   3   0       50.57       54.84      2.63 o 
   8   3   0        2.03        2.17      1.59 o 
   9   3   0       16.97       18.28      2.12 o 
  10   3   0       12.34       13.94      1.74 o 
  11   3   0        7.99        7.55      1.98 o 
  12   3   0        0.42       -1.49      2.27 o 
  13   3   0        0.61       -2.50      3.31 o 
   0   4   0     2554.49     2466.15     17.89 o 
   1   4   0     2187.71     2090.57      8.59 o 
   2   4   0      110.66      100.59      1.85 o 
   3   4   0        6.24        7.71      0.85 o 
   4   4   0        6.84        7.39      1.25 o 
   5   4   0       17.23       16.49      1.64 o 
   6   4   0        5.45        4.19      1.46 o 
   7   4   0        7.41        6.32      1.72 o 
   8   4   0       20.05       18.46      1.76 o 
   9   4   0       50.65       53.89      2.58 o 
  10   4   0       63.00       64.44      2.86 o 
  11   4   0        4.56        2.13      1.93 o 
  12   4   0        0.32        0.46      1.99 o 
   1   5   0      115.01      110.41      2.20 o 
   2   5   0       22.23       22.91      1.25 o 
   3   5   0       14.65       13.96      1.26 o 
   4   5   0        2.37        0.96      1.20 o 
   5   5   0       14.76       15.15      1.90 o 
   6   5   0       34.83       37.26      4.42 o 
   7   5   0        3.66        3.22      1.33 o 
   8   5   0        3.20        3.60      1.48 o 
   9   5   0        8.28        8.82      1.77 o 
  10   5   0        5.22        6.07      3.04 o 
  11   5   0        0.20       -2.30      2.49 o 
   0   6   0      688.45      654.76     12.44 o 
   1   6   0       92.05       85.99      2.65 o 
   2   6   0       71.66       69.98      2.76 o 
   3   6   0       13.91       11.86      2.16 o 
   4   6   0       13.32       13.18      2.91 o 
   5   6   0        6.77        5.49      1.96 o 
   6   6   0        2.16        1.13      1.81 o 
   7   6   0        1.79        0.46      1.81 o 
   8   6   0        8.47       10.76      2.47 o 
   9   6   0       15.61       18.89      2.86 o 
  10   6   0        8.08        5.58      2.36 o 
   1   7   0        9.10        8.13      1.72 o 
   2   7   0        9.07       10.19      2.21 o 
   3   7   0        3.42        0.53      2.58 o 
   4   7   0        2.39        0.25      1.89 o 
   5   7   0        4.18        5.01      2.15 o 
   6   7   0        4.47        6.38      2.20 o 
   7   7   0        1.81        1.81      2.09 o 
   8   7   0        0.27        0.05      2.10 o 
   9   7   0        0.94        5.84      3.72 o 
   0   8   0       37.46       40.48      4.45 o 
   1   8   0       36.12       36.70      4.30 o 
   2   8   0       12.26       12.00      2.57 o 
   3   8   0        0.52       -0.52      2.10 o 
   4   8   0        1.36       -0.17      2.09 o 
   5   8   0        0.88        2.55      2.25 o 
   6   8   0        0.21       -1.45      2.10 o 
   1   9   0        1.90        1.28      2.92 o 
   2   9   0        2.61        0.22      2.74 o 
 -13   0   1        0.43       -0.31      4.56 o 
 -12   0   1        6.64        8.65      4.83 o 
 -11   0   1        0.19       -3.59      3.86 o 
 -10   0   1        1.55        1.32      3.90 o 
  -9   0   1        7.39        6.07      3.88 o 
  -8   0   1      246.04      241.92      8.63 o 
  -7   0   1        1.81        1.76      1.14 o 
  -6   0   1        1.02        1.14      0.90 o 
  -5   0   1       94.46       94.07      2.23 o 
  -4   0   1        9.91       11.69      1.10 o 
  -3   0   1     1049.28     1055.84      6.40 o 
  -2   0   1        6.96        6.17      0.64 o 
  -1   0   1       85.31       78.73      1.45 o 
   0   0   1     2528.04     2418.74     20.20 o 
   1   0   1     2512.31     2400.66     18.66 o 
   2   0   1     1361.32     1286.51     16.58 o 
   3   0   1      131.77      121.09      3.68 o 
   4   0   1     1009.27     1072.89      7.20 o 
   5   0   1      115.79      115.58      2.62 o 
   6   0   1       17.25       16.99      1.55 o 
   7   0   1      133.61      132.74      3.32 o 
   8   0   1        5.22        2.92      3.19 o 
   9   0   1       30.20       34.20      5.21 o 
  10   0   1      122.10      116.43      7.73 o 
  11   0   1        0.61        0.36      3.90 o 
  12   0   1        0.18        1.99      4.24 o 
  13   0   1        0.01       -0.21      4.16 o 
 -13   1   1        1.62       -3.99      3.15 o 
 -12   1   1        0.41       -3.68      2.65 o 
 -11   1   1        4.63        3.04      3.03 o 
 -10   1   1       62.77       61.33      7.49 o 
  -9   1   1      110.46      104.87      4.92 o 
  -8   1   1       47.07       43.85      2.27 o 
  -7   1   1       37.21       31.29      1.86 o 
  -6   1   1       24.67       25.30      1.01 o 
  -5   1   1      442.06      421.08      2.90 o 
  -4   1   1       27.00       29.01      0.81 o 
  -3   1   1      849.94      832.47      4.63 o 
  -2   1   1      735.88      689.82      3.35 o 
  -1   1   1     1606.43     1574.96      9.66 o 
   0   1   1      321.08      316.08      2.61 o 
   1   1   1     5064.51     4691.86     36.84 o 
   2   1   1      460.71      448.04      2.61 o 
   3   1   1      741.00      753.89      3.84 o 
   4   1   1      426.73      402.20      2.82 o 
   5   1   1       90.44       92.67      1.53 o 
   6   1   1      279.57      299.85      2.81 o 
   7   1   1      166.99      172.02      3.46 o 
   8   1   1       61.73       64.17      2.68 o 
   9   1   1        8.92       10.14      1.78 o 
  10   1   1        2.45        0.62      2.62 o 
  11   1   1        9.19        9.38      3.16 o 
  12   1   1        4.92        1.97      2.96 o 
  13   1   1        0.52        1.92      3.26 o 
 -13   2   1        0.53       -2.34      3.24 o 
 -12   2   1        3.72        1.45      5.48 o 
 -11   2   1        4.32        8.27      3.18 o 
 -10   2   1       16.91       15.65      3.16 o 
  -9   2   1        8.00       10.43      1.82 o 
  -8   2   1       29.12       32.60      2.21 o 
  -7   2   1       65.51       58.76      2.52 o 
  -6   2   1       17.26       16.62      1.57 o 
  -5   2   1       57.63       54.32      2.00 o 
  -4   2   1      117.88      114.02      2.36 o 
  -3   2   1       24.73       24.12      0.84 o 
  -2   2   1     1230.56     1192.80      5.87 o 
  -1   2   1      747.36      747.36      5.60 o 
   0   2   1     2901.62     2827.26     30.19 o 
   1   2   1      390.94      374.68      3.28 o 
   2   2   1      102.59      100.26      1.41 o 
   3   2   1      121.54      117.33      1.51 o 
   4   2   1      960.02      969.89      8.53 o 
   5   2   1      303.54      305.64      4.04 o 
   6   2   1      119.33      127.66      3.07 o 
   7   2   1       67.88       68.79      4.08 o 
   8   2   1        2.97        2.51      1.25 o 
   9   2   1       51.83       52.70      2.40 o 
  10   2   1       39.52       40.48      2.97 o 
  11   2   1       22.73       23.69      3.70 o 
  12   2   1        6.66        2.12      3.16 o 
  13   2   1        0.18        1.49      3.33 o 
 -13   3   1        1.19        1.74      3.50 o 
 -12   3   1        0.51       -2.75      3.16 o 
 -11   3   1        8.80        9.07      3.24 o 
 -10   3   1       19.84       20.67      2.30 o 
  -9   3   1       55.23       52.26      2.84 o 
  -8   3   1       35.84       38.37      2.45 o 
  -7   3   1        2.28        2.20      1.51 o 
  -6   3   1      103.19      102.51      2.97 o 
  -5   3   1       40.91       42.00      2.02 o 
  -4   3   1      634.88      620.16      3.97 o 
  -3   3   1      191.94      205.54      2.12 o 
  -2   3   1       15.90       16.67      0.79 o 
  -1   3   1       51.10       53.35      1.67 o 
   0   3   1     2402.97     2332.95     10.85 o 
   1   3   1       28.95       29.33      1.50 o 
   2   3   1      853.01      826.91      4.34 o 
   3   3   1      170.20      168.91      2.29 o 
   4   3   1       53.16       48.45      1.25 o 
   5   3   1      138.51      147.67      2.83 o 
   6   3   1       64.01       66.34      2.35 o 
   7   3   1       72.55       68.40      2.52 o 
   8   3   1       44.04       44.69      2.30 o 
   9   3   1        4.24        5.04      1.52 o 
  10   3   1        1.55        0.72      1.37 o 
  11   3   1        6.21        8.93      2.28 o 
  12   3   1        2.94        1.10      3.45 o 
  13   3   1        0.59        0.00      3.52 o 
 -12   4   1        1.02        2.21      3.46 o 
 -11   4   1        2.46        5.02      1.60 o 
 -10   4   1        3.14        4.39      1.95 o 
  -9   4   1        1.00        2.07      1.82 o 
  -8   4   1        8.69        8.02      1.82 o 
  -7   4   1       33.77       32.86      2.26 o 
  -6   4   1       19.29       16.92      1.85 o 
  -5   4   1       23.49       25.17      1.85 o 
  -4   4   1       19.74       19.78      2.01 o 
  -3   4   1      104.98      105.47      2.09 o 
  -2   4   1       12.32       12.22      1.03 o 
  -1   4   1      154.96      147.28      2.44 o 
   0   4   1      370.28      374.86      3.92 o 
   1   4   1      459.71      453.76      3.58 o 
   2   4   1      266.28      253.04      2.69 o 
   3   4   1       72.33       74.10      1.64 o 
   4   4   1       30.27       30.57      1.57 o 
   5   4   1       94.88       99.48      2.60 o 
   6   4   1       73.89       66.69      2.51 o 
   7   4   1        5.40        7.06      1.47 o 
   8   4   1        0.27        0.56      1.33 o 
   9   4   1       20.37       22.49      2.00 o 
  10   4   1       22.34       24.04      2.13 o 
  11   4   1        5.25        1.06      2.27 o 
  12   4   1        0.20        1.02      2.06 o 
 -11   5   1        1.86        2.15      2.25 o 
 -10   5   1        5.65        6.02      1.87 o 
  -9   5   1       20.23       18.91      1.95 o 
  -8   5   1        3.61        4.60      2.82 o 
  -7   5   1       12.94        9.97      1.88 o 
  -6   5   1        3.72        4.74      1.43 o 
  -5   5   1       25.12       28.12      2.05 o 
  -4   5   1        5.36        5.86      1.67 o 
  -3   5   1        7.46        7.88      1.12 o 
  -2   5   1       11.41       12.83      1.10 o 
  -1   5   1      105.84      100.61      2.17 o 
   0   5   1      159.58      156.50      2.46 o 
   1   5   1      287.75      271.97      4.49 o 
   2   5   1        6.42        6.76      0.93 o 
   3   5   1       12.07       14.79      1.26 o 
   4   5   1        3.41        3.26      1.30 o 
   5   5   1       12.23       12.28      1.69 o 
   6   5   1       28.95       30.74      1.93 o 
   7   5   1       20.95       19.87      2.73 o 
   8   5   1       11.69       12.13      1.75 o 
   9   5   1        6.35        6.98      2.21 o 
  10   5   1        1.28        3.62      2.03 o 
  11   5   1        0.15        0.36      2.09 o 
 -10   6   1        0.71        2.96      1.95 o 
  -9   6   1        2.03        0.78      1.73 o 
  -8   6   1        3.66        4.16      1.78 o 
  -7   6   1        0.64       -0.17      1.51 o 
  -6   6   1        6.04        5.48      1.93 o 
  -5   6   1        4.67        5.25      1.54 o 
  -4   6   1       10.38        8.42      2.38 o 
  -3   6   1       15.30       14.78      1.68 o 
  -2   6   1        1.65        0.29      0.95 o 
  -1   6   1       13.83       13.44      1.24 o 
   0   6   1       91.95       91.33      2.79 o 
   1   6   1       63.47       65.06      2.43 o 
   2   6   1        1.75        2.70      1.43 o 
   3   6   1       23.73       23.55      2.50 o 
   4   6   1       10.69       12.67      2.28 o 
   5   6   1        2.92       -0.72      1.95 o 
   6   6   1        0.09       -0.05      1.75 o 
   7   6   1        3.64        2.29      2.00 o 
   8   6   1        1.21       -0.03      3.04 o 
   9   6   1        7.24        4.89      2.54 o 
  10   6   1        5.84        6.69      2.56 o 
  -9   7   1        1.63        1.60      3.32 o 
  -8   7   1        2.30        1.81      2.13 o 
  -7   7   1        0.12        1.10      1.97 o 
  -6   7   1        1.12       -0.01      1.91 o 
  -5   7   1        4.36        3.68      2.05 o 
  -4   7   1        0.07        0.84      1.81 o 
  -3   7   1        4.76        3.38      1.91 o 
  -2   7   1        5.49        8.08      2.10 o 
  -1   7   1       40.70       37.94      2.12 o 
   0   7   1        1.37        1.53      1.21 o 
   1   7   1       29.80       27.23      2.18 o 
   2   7   1        2.40        0.42      1.78 o 
   3   7   1        1.96        2.77      2.00 o 
   4   7   1        4.82        4.22      3.04 o 
   5   7   1        3.33        4.41      2.17 o 
   6   7   1        7.37        6.55      2.38 o 
   7   7   1        4.84        2.41      2.32 o 
   8   7   1        2.80        1.80      2.30 o 
  -6   8   1        0.40       -0.81      2.13 o 
  -5   8   1        0.57       -0.74      2.03 o 
  -4   8   1        1.50        1.28      3.40 o 
  -3   8   1        0.16        1.40      1.92 o 
  -2   8   1        1.13        2.26      1.91 o 
  -1   8   1        7.45        5.61      2.19 o 
   0   8   1       16.96       18.49      2.54 o 
   1   8   1        6.08        5.05      2.83 o 
   2   8   1        7.69        5.68      3.58 o 
   3   8   1        0.31        1.05      2.05 o 
   4   8   1        0.42       -0.29      2.05 o 
   5   8   1        1.06       -0.10      2.23 o 
   6   8   1        0.94       -0.10      2.36 o 
  -2   9   1        1.34        8.00      3.61 o 
  -1   9   1        0.62        5.50      3.19 o 
   1   9   1        0.50        1.83      3.04 o 
   2   9   1        3.20        2.39      2.42 o 
 -13   0   2        0.27       -3.82      4.68 o 
 -12   0   2        1.42       -6.07      4.09 o 
 -11   0   2       10.83        7.31      4.51 o 
 -10   0   2        2.17        0.40      3.82 o 
  -9   0   2        0.48        1.34      3.74 o 
  -8   0   2       43.90       36.22      4.60 o 
  -7   0   2        7.91        7.58      1.33 o 
  -6   0   2        0.00       -0.61      0.96 o 
  -5   0   2       34.79       33.94      1.77 o 
  -4   0   2      231.10      241.49      3.27 o 
  -3   0   2     2254.24     2137.29     12.48 o 
  -2   0   2        8.68        9.17      0.95 o 
  -1   0   2      122.80      124.27      2.50 o 
   0   0   2       44.75       43.90      1.51 o 
   1   0   2     3569.09     3306.45     16.72 o 
   2   0   2      923.51      879.21      5.24 o 
   3   0   2       21.22       25.37      1.58 o 
   4   0   2       21.81       24.01      1.17 o 
   5   0   2       39.21       43.49      1.59 o 
   6   0   2      264.91      264.00      3.50 o 
   7   0   2      256.30      253.62      3.69 o 
   8   0   2       27.03       21.08      3.80 o 
   9   0   2       22.48       22.11      4.56 o 
  10   0   2       41.09       44.03      5.33 o 
  11   0   2        1.60        2.52      3.95 o 
  12   0   2        0.94       -1.45      3.97 o 
  13   0   2        0.00        2.58      4.51 o 
 -13   1   2        1.69       -2.81      3.26 o 
 -12   1   2        0.82       -4.34      2.89 o 
 -11   1   2        1.68        1.27      2.72 o 
 -10   1   2        8.15        9.28      3.02 o 
  -9   1   2       14.87       15.38      3.02 o 
  -8   1   2        8.81        7.72      1.48 o 
  -7   1   2       37.52       39.36      2.02 o 
  -6   1   2       95.42       97.65      1.71 o 
  -5   1   2      143.40      143.62      1.90 o 
  -4   1   2       75.89       77.92      1.43 o 
  -3   1   2       67.64       70.23      1.34 o 
  -2   1   2      396.93      380.71      2.82 o 
  -1   1   2     1327.27     1254.44      6.04 o 
   0   1   2     2897.06     2729.30     14.97 o 
   1   1   2     2692.60     2515.87     10.06 o 
   2   1   2      652.49      585.95      3.88 o 
   3   1   2       14.55       16.32      0.80 o 
   4   1   2       62.12       62.86      1.31 o 
   5   1   2      329.59      338.40      2.48 o 
   6   1   2      197.99      219.31      2.18 o 
   7   1   2       49.95       57.14      2.17 o 
   8   1   2        6.47        7.21      1.68 o 
   9   1   2        0.48        0.42      1.43 o 
  10   1   2        1.94        0.87      2.61 o 
  11   1   2        2.81       -2.48      2.66 o 
  12   1   2        3.74        4.35      3.06 o 
  13   1   2        0.90       -2.85      2.90 o 
 -13   2   2        0.63       -3.32      3.21 o 
 -12   2   2        1.26       -1.27      3.03 o 
 -11   2   2        7.65        7.22      5.99 o 
 -10   2   2        2.86        1.78      2.74 o 
  -9   2   2       18.03       19.25      2.06 o 
  -8   2   2       23.01       21.62      2.03 o 
  -7   2   2       21.64       23.42      2.29 o 
  -6   2   2        6.21        8.36      1.39 o 
  -5   2   2        5.98        5.10      1.12 o 
  -4   2   2      713.74      724.55      4.78 o 
  -3   2   2      160.86      151.32      1.83 o 
  -2   2   2      632.43      608.67      3.29 o 
  -1   2   2      687.81      688.74      4.75 o 
   0   2   2     1370.64     1315.78      6.96 o 
   1   2   2      261.16      259.57      2.94 o 
   2   2   2      143.55      140.92      1.72 o 
   3   2   2       94.22       85.34      1.49 o 
   4   2   2       87.65       83.11      1.54 o 
   5   2   2      102.52      111.41      1.76 o 
   6   2   2      276.73      288.65      5.30 o 
   7   2   2       78.06       77.72      2.52 o 
   8   2   2        3.67        4.48      1.38 o 
   9   2   2       51.43       56.78      2.51 o 
  10   2   2       16.18       15.55      2.20 o 
  11   2   2        6.40        5.72      3.07 o 
  12   2   2        0.32        2.77      3.06 o 
  13   2   2        1.06       -0.94      3.19 o 
 -13   3   2        1.95        1.14      3.61 o 
 -12   3   2        1.01       -3.65      2.96 o 
 -11   3   2        0.05       -2.51      2.71 o 
 -10   3   2        3.15        2.47      1.72 o 
  -9   3   2        7.89        6.13      2.77 o 
  -8   3   2        1.56        1.37      1.64 o 
  -7   3   2        2.36        1.25      1.42 o 
  -6   3   2        2.65        2.20      1.37 o 
  -5   3   2       27.02       25.70      2.07 o 
  -4   3   2       22.58       22.15      1.07 o 
  -3   3   2       37.58       38.97      1.18 o 
  -2   3   2       39.73       38.59      1.14 o 
  -1   3   2       57.40       58.06      1.89 o 
   0   3   2      185.26      158.38      3.89 o 
   1   3   2        0.48        1.16      0.59 o 
   2   3   2       15.48       13.80      0.94 o 
   3   3   2       34.41       35.40      1.26 o 
   4   3   2      103.69      109.10      1.83 o 
   5   3   2       54.14       55.60      2.09 o 
   6   3   2      135.35      135.99      3.04 o 
   7   3   2        6.76        5.69      1.38 o 
   8   3   2       11.74       10.02      1.60 o 
   9   3   2        0.13        0.14      1.29 o 
  10   3   2        0.24        1.48      1.47 o 
  11   3   2        0.71       -0.52      3.23 o 
  12   3   2        3.42        0.32      5.54 o 
  13   3   2        0.48        1.17      3.42 o 
 -12   4   2        2.32        3.20      6.90 o 
 -11   4   2        0.59       -0.85      1.84 o 
 -10   4   2        7.07       10.63      2.17 o 
  -9   4   2        0.15       -1.08      1.55 o 
  -8   4   2       15.15       16.54      2.03 o 
  -7   4   2       33.49       31.41      2.29 o 
  -6   4   2       26.73       30.39      2.06 o 
  -5   4   2       49.17       51.63      2.33 o 
  -4   4   2       36.51       36.97      1.33 o 
  -3   4   2       88.53       90.65      1.78 o 
  -2   4   2       49.74       51.94      1.73 o 
  -1   4   2       32.91       31.97      1.67 o 
   0   4   2      161.76      159.52      2.24 o 
   1   4   2      125.67      128.02      2.12 o 
   2   4   2       24.48       24.77      1.14 o 
   3   4   2       23.26       24.77      1.15 o 
   4   4   2       49.64       48.22      1.97 o 
   5   4   2        2.18        2.35      1.35 o 
   6   4   2      100.71       98.56      2.86 o 
   7   4   2       31.85       31.07      2.03 o 
   8   4   2        0.34       -0.51      1.28 o 
   9   4   2        9.72        8.33      1.73 o 
  10   4   2        8.15        6.47      2.52 o 
  11   4   2        0.94       -0.25      1.62 o 
  12   4   2        0.00       -3.05      3.68 o 
 -11   5   2        0.71       -0.36      2.33 o 
 -10   5   2        1.56        1.16      3.74 o 
  -9   5   2        3.10       -0.84      3.64 o 
  -8   5   2        2.82        0.72      1.98 o 
  -7   5   2        1.05        1.17      1.81 o 
  -6   5   2       16.27       13.03      3.79 o 
  -5   5   2       24.44       23.46      2.42 o 
  -4   5   2       23.29       22.71      2.23 o 
  -3   5   2       15.01       14.72      1.38 o 
  -2   5   2        9.16        9.89      1.21 o 
  -1   5   2        0.16        0.09      1.23 o 
   0   5   2        1.85        2.06      1.26 o 
   1   5   2       21.20       21.60      1.50 o 
   2   5   2       84.72       82.32      2.33 o 
   3   5   2       22.35       24.55      1.98 o 
   4   5   2        3.65        4.90      1.79 o 
   5   5   2       23.90       24.60      3.38 o 
   6   5   2        5.24        4.29      1.40 o 
   7   5   2       10.07        7.21      1.57 o 
   8   5   2        2.25        2.45      1.46 o 
   9   5   2        0.64        1.41      1.64 o 
  10   5   2        1.08       -1.69      1.71 o 
  11   5   2        1.20        2.04      1.89 o 
 -10   6   2        0.86        0.06      2.46 o 
  -9   6   2        1.37        1.59      1.69 o 
  -8   6   2        1.58       -0.73      3.18 o 
  -7   6   2        0.65       -3.13      4.28 o 
  -6   6   2        6.73        5.61      2.03 o 
  -5   6   2       10.41        9.51      2.12 o 
  -4   6   2        8.42        8.78      2.49 o 
  -3   6   2       47.78       47.52      2.93 o 
  -2   6   2        0.51        0.13      0.94 o 
  -1   6   2        1.63        0.58      0.94 o 
   0   6   2        8.49        7.66      1.29 o 
   1   6   2       48.15       48.55      2.46 o 
   2   6   2        0.35       -0.61      1.31 o 
   3   6   2        0.65       -1.15      1.63 o 
   4   6   2        1.81        0.38      1.69 o 
   5   6   2       15.09       13.81      2.33 o 
   6   6   2        9.71       11.68      3.01 o 
   7   6   2        8.63        7.61      2.33 o 
   8   6   2        0.14       -1.03      2.50 o 
   9   6   2        2.98        3.40      2.87 o 
  10   6   2        1.05       -0.04      1.87 o 
  -8   7   2        0.24        2.94      2.13 o 
  -7   7   2        0.32       -0.13      1.89 o 
  -6   7   2        1.17        2.24      1.99 o 
  -5   7   2        4.08        5.57      2.11 o 
  -4   7   2        7.26        8.35      3.12 o 
  -3   7   2        8.42        6.86      2.05 o 
  -2   7   2        2.83        3.81      1.90 o 
  -1   7   2        3.68        2.61      1.30 o 
   0   7   2        6.59        5.50      1.61 o 
   1   7   2        5.56        2.34      1.77 o 
   2   7   2        1.93        2.43      1.95 o 
   3   7   2        4.80        6.42      2.22 o 
   4   7   2        2.03        0.98      2.00 o 
   5   7   2        0.43        1.13      2.05 o 
   6   7   2        1.92       -0.80      2.03 o 
   7   7   2        4.28        1.46      2.23 o 
   8   7   2        0.32        1.33      2.34 o 
  -6   8   2        0.42        1.34      2.81 o 
  -5   8   2        1.00       -0.96      1.96 o 
  -4   8   2        4.43        3.73      2.12 o 
  -3   8   2        0.82        1.28      1.92 o 
  -2   8   2        5.18        5.72      2.17 o 
  -1   8   2        2.18        0.84      2.62 o 
   0   8   2        3.23        2.93      1.72 o 
   1   8   2        4.17        1.17      2.35 o 
   2   8   2        0.63       -1.28      2.38 o 
   3   8   2        0.29       -0.08      2.18 o 
   4   8   2        0.38        0.27      2.20 o 
   5   8   2        4.02        4.60      2.57 o 
   6   8   2        1.81       -1.78      3.30 o 
  -2   9   2        0.70        0.21      3.17 o 
  -1   9   2        0.40        0.52      3.13 o 
   1   9   2        0.00        2.54      3.28 o 
   2   9   2        0.75        0.07      2.61 o 
 -13   0   3        0.05        0.67      4.98 o 
 -12   0   3        0.20       -3.09      3.90 o 
 -11   0   3        6.48        5.96      4.43 o 
 -10   0   3        3.32        1.39      3.95 o 
  -9   0   3        6.38        8.59      3.97 o 
  -8   0   3      103.54      102.75      6.51 o 
  -7   0   3        6.98        4.63      1.40 o 
  -6   0   3        7.93        6.22      1.31 o 
  -5   0   3       13.04       13.42      1.38 o 
  -4   0   3      138.75      144.37      2.84 o 
  -3   0   3      435.10      412.51      5.25 o 
  -2   0   3      161.25      150.20      2.52 o 
  -1   0   3        0.31       -0.93      0.69 o 
   0   0   3     1725.78     1630.23     12.28 o 
   1   0   3       59.09       49.33      1.85 o 
   2   0   3      218.21      198.38      2.54 o 
   3   0   3       25.50       29.92      1.43 o 
   4   0   3      147.95      150.90      2.50 o 
   5   0   3       95.94      109.00      2.34 o 
   6   0   3      341.82      357.42      4.25 o 
   7   0   3       88.70       87.44      2.53 o 
   8   0   3        0.12       -3.80      2.77 o 
   9   0   3       17.45       14.80      4.20 o 
  10   0   3        5.96       -2.41      3.51 o 
  11   0   3        1.10       -0.36      3.65 o 
  12   0   3        1.42        2.02      4.14 o 
  13   0   3        0.46       -1.18      4.66 o 
 -13   1   3        7.36        4.23      3.57 o 
 -12   1   3        0.69       -2.14      3.01 o 
 -11   1   3        4.55        1.13      2.98 o 
 -10   1   3       27.46       27.52      3.46 o 
  -9   1   3       32.21       31.78      3.39 o 
  -8   1   3       41.28       36.78      2.35 o 
  -7   1   3       27.18       29.41      1.90 o 
  -6   1   3       13.86       17.45      1.11 o 
  -5   1   3      404.64      436.28      3.52 o 
  -4   1   3      382.63      381.02      3.13 o 
  -3   1   3      183.22      189.88      2.16 o 
  -2   1   3       45.99       39.83      1.17 o 
  -1   1   3     2283.03     2216.56      9.69 o 
   0   1   3        9.71       11.83      0.95 o 
   1   1   3       37.54       37.09      1.52 o 
   2   1   3       84.60       81.74      1.43 o 
   3   1   3       29.27       29.03      1.10 o 
   4   1   3      385.30      413.57      2.80 o 
   5   1   3      287.60      313.88      2.59 o 
   6   1   3       27.48       28.13      1.24 o 
   7   1   3       13.12       11.03      1.28 o 
   8   1   3       35.10       32.33      1.80 o 
   9   1   3       29.24       28.94      3.23 o 
  10   1   3        5.08        3.58      2.69 o 
  11   1   3        2.66       -0.79      2.66 o 
  12   1   3        0.18       -0.98      3.49 o 
  13   1   3        1.72        1.86      3.10 o 
 -13   2   3        1.18       -5.19      3.46 o 
 -12   2   3        0.92       -1.26      6.90 o 
 -11   2   3        0.49       -1.93      2.61 o 
 -10   2   3       30.83       31.17      3.76 o 
  -9   2   3       73.13       72.71      3.13 o 
  -8   2   3       43.16       42.22      2.40 o 
  -7   2   3       21.69       24.93      2.00 o 
  -6   2   3        4.35        4.71      1.31 o 
  -5   2   3       15.41       14.81      1.03 o 
  -4   2   3      166.56      165.32      2.45 o 
  -3   2   3      328.54      317.39      2.82 o 
  -2   2   3      363.31      356.82      3.14 o 
  -1   2   3      341.53      324.96      4.68 o 
   0   2   3       65.46       65.23      1.87 o 
   1   2   3      120.81      109.26      2.26 o 
   2   2   3       41.97       44.79      1.38 o 
   3   2   3       10.08       10.06      0.85 o 
   4   2   3       56.33       60.37      1.54 o 
   5   2   3       35.95       33.93      1.35 o 
   6   2   3      261.19      262.09      3.84 o 
   7   2   3       46.19       47.21      2.23 o 
   8   2   3        0.23        0.63      1.34 o 
   9   2   3        4.32        5.07      1.42 o 
  10   2   3        2.84        2.48      1.87 o 
  11   2   3        2.46       -0.21      3.62 o 
  12   2   3        0.48        1.30      2.90 o 
  13   2   3        0.64       -4.28      3.72 o 
 -13   3   3        1.85        0.67      3.51 o 
 -12   3   3        0.20       -4.31      2.87 o 
 -11   3   3        0.11        1.56      2.95 o 
 -10   3   3        0.73        1.62      1.70 o 
  -9   3   3       70.29       74.03      3.34 o 
  -8   3   3       12.61       10.27      2.82 o 
  -7   3   3        4.98        5.35      1.62 o 
  -6   3   3       71.17       75.49      2.76 o 
  -5   3   3        9.47       13.42      1.54 o 
  -4   3   3      396.08      395.00      3.47 o 
  -3   3   3      106.89      103.46      1.75 o 
  -2   3   3      179.54      177.91      1.99 o 
  -1   3   3       36.60       38.51      1.70 o 
   0   3   3      299.89      289.25      3.79 o 
   1   3   3       83.37       82.34      2.27 o 
   2   3   3       27.25       25.96      1.23 o 
   3   3   3       75.59       76.53      1.85 o 
   4   3   3      140.11      146.17      2.25 o 
   5   3   3      117.83      125.81      3.00 o 
   6   3   3        7.76        6.54      1.37 o 
   7   3   3        1.75        1.01      1.28 o 
   8   3   3       18.74       17.46      1.78 o 
   9   3   3       16.24       14.19      1.80 o 
  10   3   3        0.53       -1.60      1.42 o 
  11   3   3        0.21       -0.70      3.76 o 
  12   3   3        2.42       -0.59      2.92 o 
 -12   4   3        0.07       -6.42      4.28 o 
 -11   4   3        1.75       -0.50      2.16 o 
 -10   4   3        3.04        3.61      1.98 o 
  -9   4   3       15.18       14.00      2.09 o 
  -8   4   3       32.03       30.76      2.40 o 
  -7   4   3       21.51       23.98      2.13 o 
  -6   4   3        1.61        1.84      1.44 o 
  -5   4   3       15.98       14.26      1.63 o 
  -4   4   3       77.51       80.21      1.86 o 
  -3   4   3       77.52       82.60      2.13 o 
  -2   4   3       69.58       69.11      1.99 o 
  -1   4   3       29.40       25.11      2.58 o 
   0   4   3       42.89       44.90      2.11 o 
   1   4   3        1.62        0.94      1.07 o 
   2   4   3       34.82       35.09      1.50 o 
   3   4   3       26.50       27.12      1.46 o 
   4   4   3        3.76        3.80      1.13 o 
   5   4   3       65.82       65.84      2.38 o 
   6   4   3       13.79       14.59      1.66 o 
   7   4   3       61.44       59.71      2.62 o 
   8   4   3        3.46        2.38      1.45 o 
   9   4   3        1.40        0.29      1.58 o 
  10   4   3        0.54        0.07      2.00 o 
  11   4   3        0.09       -2.07      1.99 o 
  12   4   3        0.06       -2.69      2.61 o 
 -11   5   3        0.17       -0.06      3.01 o 
 -10   5   3        4.24       -0.45      4.59 o 
  -9   5   3        8.43        4.37      2.21 o 
  -8   5   3        5.66        5.52      2.19 o 
  -7   5   3       26.91       23.51      2.61 o 
  -6   5   3       12.62       12.11      2.16 o 
  -5   5   3       67.69       68.66      3.44 o 
  -4   5   3        2.98        1.90      1.76 o 
  -3   5   3       28.65       30.23      1.64 o 
  -2   5   3        4.04        4.16      1.15 o 
  -1   5   3       59.57       59.65      2.53 o 
   0   5   3       22.24       21.94      1.86 o 
   1   5   3       92.71       87.70      2.90 o 
   2   5   3       74.92       81.24      4.23 o 
   3   5   3        1.20        2.68      1.37 o 
   4   5   3       25.30       25.21      2.55 o 
   5   5   3       22.75       22.21      2.58 o 
   6   5   3        0.44       -1.64      1.72 o 
   7   5   3        2.35        4.12      1.70 o 
   8   5   3        5.05        6.16      1.86 o 
   9   5   3        5.03        5.59      1.96 o 
  10   5   3        0.58        0.78      1.79 o 
  11   5   3        0.21        1.34      1.94 o 
 -10   6   3        0.40       -2.74      4.41 o 
  -9   6   3        0.90       -1.89      2.17 o 
  -8   6   3        0.85       -0.58      2.05 o 
  -7   6   3        3.86        4.34      2.23 o 
  -6   6   3        0.91        0.24      1.83 o 
  -5   6   3        0.36        0.39      1.71 o 
  -4   6   3        4.22        2.68      1.76 o 
  -3   6   3       23.16       24.70      2.58 o 
  -2   6   3       10.40       10.96      1.44 o 
  -1   6   3        8.41        9.66      1.39 o 
   0   6   3        1.05        0.80      1.16 o 
   1   6   3        1.74        1.17      1.41 o 
   2   6   3        3.09        1.45      1.42 o 
   3   6   3        0.30       -0.13      1.79 o 
   4   6   3        3.48        4.60      2.03 o 
   5   6   3       15.22       14.62      2.57 o 
   6   6   3       15.19       13.23      2.63 o 
   7   6   3        3.90        5.35      3.19 o 
   8   6   3        0.98       -0.47      2.09 o 
   9   6   3        0.95        2.18      2.44 o 
  10   6   3        0.05       -0.66      2.57 o 
  -8   7   3        4.38        6.99      3.28 o 
  -7   7   3        0.22       -0.19      2.87 o 
  -6   7   3        2.22        1.48      1.99 o 
  -5   7   3        2.18        1.32      1.84 o 
  -4   7   3        5.71        4.15      2.95 o 
  -3   7   3        0.22       -0.28      1.77 o 
  -2   7   3        1.70        0.67      1.25 o 
  -1   7   3        5.22        3.90      1.19 o 
   0   7   3       11.21       12.77      2.69 o 
   1   7   3        8.74        9.43      1.87 o 
   2   7   3        2.61        3.84      3.02 o 
   3   7   3       10.73       10.59      2.56 o 
   4   7   3        3.79        0.55      2.10 o 
   5   7   3        0.42       -0.72      2.36 o 
   6   7   3        3.45        7.40      2.54 o 
   7   7   3        2.36       -1.67      2.53 o 
   8   7   3        0.92       -0.67      2.49 o 
  -6   8   3        0.91        4.28      2.94 o 
  -5   8   3        0.03        1.83      2.07 o 
  -4   8   3        0.50        1.41      1.92 o 
  -3   8   3        0.06        2.21      2.35 o 
  -2   8   3        2.14        3.54      1.91 o 
  -1   8   3        0.47       -2.02      2.54 o 
   0   8   3        0.82        1.66      1.72 o 
   1   8   3        2.57       -2.53      1.99 o 
   2   8   3        0.92       -0.09      2.25 o 
   3   8   3        0.56       -1.48      2.08 o 
   4   8   3        0.00       -0.15      2.26 o 
   5   8   3        0.31       -1.55      2.38 o 
   6   8   3        3.34        1.03      3.76 o 
  -1   9   3        0.05        1.34      2.94 o 
   1   9   3        0.29       -2.12      2.57 o 
 -13   0   4        0.83       -1.74      4.91 o 
 -12   0   4        6.86        3.51      4.64 o 
 -11   0   4        0.03       -0.88      4.18 o 
 -10   0   4       24.05       26.68      5.04 o 
  -9   0   4      107.42      100.46      7.01 o 
  -8   0   4        0.00        3.95      3.19 o 
  -7   0   4      350.24      336.09      5.24 o 
  -6   0   4       38.58       44.00      2.48 o 
  -5   0   4       55.72       60.83      2.40 o 
  -4   0   4     2099.66     2153.96     12.53 o 
  -3   0   4       11.95       13.27      1.30 o 
  -2   0   4      849.99      827.75      6.46 o 
  -1   0   4       22.62       22.30      2.14 o 
   0   0   4       33.75       26.45      2.16 o 
   1   0   4      295.67      295.53      4.26 o 
   2   0   4     2467.48     2508.57     11.24 o 
   3   0   4      169.47      189.49      2.85 o 
   4   0   4      126.28      145.59      3.32 o 
   5   0   4       87.65       86.09      2.31 o 
   6   0   4       46.11       46.67      2.02 o 
   7   0   4       87.31       81.94      2.62 o 
   8   0   4       83.96       82.97      6.19 o 
   9   0   4        2.90        3.42      3.23 o 
  10   0   4       37.23       36.76      5.25 o 
  11   0   4        3.31        4.56      4.05 o 
  12   0   4        3.48        0.59      4.07 o 
  13   0   4        0.17        1.83      4.58 o 
 -13   1   4        2.84       -3.52      3.45 o 
 -12   1   4        2.52        1.03      3.15 o 
 -11   1   4        1.67        0.62      2.84 o 
 -10   1   4       45.45       39.78      3.70 o 
  -9   1   4      147.05      139.17      5.51 o 
  -8   1   4       43.52       43.69      2.43 o 
  -7   1   4       33.84       39.56      2.24 o 
  -6   1   4       43.75       40.57      1.65 o 
  -5   1   4       97.72      108.10      2.12 o 
  -4   1   4       33.81       33.25      1.40 o 
  -3   1   4      262.43      262.48      2.67 o 
  -2   1   4      207.44      197.55      2.21 o 
  -1   1   4      670.25      652.84      4.29 o 
   0   1   4      112.39      109.80      2.30 o 
   1   1   4      118.66      119.19      2.38 o 
   2   1   4       19.45       20.51      0.91 o 
   3   1   4      550.41      558.87      3.74 o 
   4   1   4       12.38       12.72      0.84 o 
   5   1   4      109.26      109.61      1.81 o 
   6   1   4       20.45       21.13      1.23 o 
   7   1   4       61.74       57.67      2.23 o 
   8   1   4       97.80       83.10      2.77 o 
   9   1   4       27.00       21.02      3.08 o 
  10   1   4       13.31       10.20      2.89 o 
  11   1   4        2.81        4.28      2.88 o 
  12   1   4        0.70        4.81      3.02 o 
  13   1   4        0.63        2.18      3.28 o 
 -13   2   4        1.32       -5.04      3.36 o 
 -12   2   4        0.88       -4.02      3.05 o 
 -11   2   4        0.73       -2.26      5.06 o 
 -10   2   4        1.58        1.85      2.80 o 
  -9   2   4        4.44        5.22      1.99 o 
  -8   2   4      233.45      229.38      4.51 o 
  -7   2   4       26.77       29.49      2.12 o 
  -6   2   4      105.20      107.88      3.00 o 
  -5   2   4      188.29      195.72      2.71 o 
  -4   2   4      224.61      240.89      2.82 o 
  -3   2   4      484.81      486.48      3.74 o 
  -2   2   4       17.54       18.39      0.90 o 
  -1   2   4        6.12        5.58      1.03 o 
   0   2   4      278.56      279.91      3.61 o 
   1   2   4      207.60      220.57      3.20 o 
   2   2   4      167.05      165.95      2.24 o 
   3   2   4      757.48      765.54      6.00 o 
   4   2   4       21.93       21.94      1.13 o 
   5   2   4       25.94       28.13      1.33 o 
   6   2   4       67.64       63.05      2.28 o 
   7   2   4       24.57       26.41      1.74 o 
   8   2   4        5.66        5.59      1.37 o 
   9   2   4       20.01       21.56      2.02 o 
  10   2   4        8.00        2.31      2.62 o 
  11   2   4        2.13       -1.10      3.09 o 
  12   2   4        0.13        3.43      5.93 o 
  13   2   4        1.13        2.25      3.81 o 
 -12   3   4        0.06       -4.52      3.02 o 
 -11   3   4        2.12        1.56      2.99 o 
 -10   3   4        7.71        6.46      1.99 o 
  -9   3   4       98.60       97.70      3.58 o 
  -8   3   4       24.75       22.49      2.22 o 
  -7   3   4       49.13       47.41      2.57 o 
  -6   3   4       12.34        9.12      1.65 o 
  -5   3   4       12.14       11.88      1.22 o 
  -4   3   4       12.62       12.22      1.11 o 
  -3   3   4       23.28       21.74      1.09 o 
  -2   3   4      373.16      378.33      3.89 o 
  -1   3   4       24.56       25.28      1.52 o 
   0   3   4        6.22        4.70      1.04 o 
   1   3   4      219.29      223.63      3.51 o 
   2   3   4       21.96       21.19      1.20 o 
   3   3   4       38.81       36.86      1.72 o 
   4   3   4       23.92       21.12      1.30 o 
   5   3   4       73.91       74.81      2.51 o 
   6   3   4        3.16        3.88      1.39 o 
   7   3   4       59.05       62.48      3.12 o 
   8   3   4       20.71       19.67      1.81 o 
   9   3   4       41.71       39.01      2.26 o 
  10   3   4        0.65        1.31      1.41 o 
  11   3   4        1.75        0.68      3.89 o 
  12   3   4        1.43        2.41      2.97 o 
 -12   4   4        0.69       -3.09      4.70 o 
 -11   4   4        1.38        0.81      2.77 o 
 -10   4   4        2.01        2.04      2.08 o 
  -9   4   4        3.10        3.08      2.05 o 
  -8   4   4       39.07       44.24      3.24 o 
  -7   4   4       46.83       52.84      3.34 o 
  -6   4   4       28.88       29.90      3.73 o 
  -5   4   4      214.22      220.98      5.28 o 
  -4   4   4        2.83        3.12      1.73 o 
  -3   4   4      171.88      171.09      2.99 o 
  -2   4   4        0.06        0.60      0.91 o 
  -1   4   4        3.26        3.50      1.17 o 
   0   4   4       13.79       14.47      1.51 o 
   1   4   4       21.85       24.51      1.80 o 
   2   4   4      171.24      186.64      3.68 o 
   3   4   4       76.93       79.92      2.73 o 
   4   4   4       48.77       53.16      2.45 o 
   5   4   4        1.04       -1.40      1.44 o 
   6   4   4       16.52       22.50      1.91 o 
   7   4   4       11.12       14.83      1.77 o 
   8   4   4        0.22       -1.69      1.42 o 
   9   4   4        3.33        2.73      1.68 o 
  10   4   4        3.08        0.74      1.98 o 
  11   4   4        1.86        5.62      2.60 o 
 -11   5   4        0.52       -0.59      4.79 o 
 -10   5   4       12.84        8.06      2.54 o 
  -9   5   4       13.52       15.95      4.18 o 
  -8   5   4       11.64        9.64      2.49 o 
  -7   5   4        9.86       12.59      2.38 o 
  -6   5   4       13.70       13.19      2.33 o 
  -5   5   4       19.52       19.34      2.41 o 
  -4   5   4        7.63        4.54      2.50 o 
  -3   5   4        4.74        5.19      1.20 o 
  -2   5   4       38.40       40.70      1.87 o 
  -1   5   4       33.35       32.00      2.31 o 
   0   5   4        0.73        0.24      1.40 o 
   1   5   4       35.18       38.29      2.58 o 
   2   5   4       17.13       17.35      1.87 o 
   3   5   4       25.03       27.64      2.53 o 
   4   5   4        4.63        6.34      2.11 o 
   5   5   4        6.71        5.25      2.11 o 
   6   5   4        6.40        9.49      2.36 o 
   7   5   4       11.79       10.69      2.45 o 
   8   5   4       21.67       21.81      2.42 o 
   9   5   4        5.68        4.27      1.93 o 
  10   5   4        4.08        2.75      2.06 o 
  11   5   4        0.04        0.05      4.31 o 
 -10   6   4        2.23        2.77      6.59 o 
  -9   6   4       11.32       11.10      2.82 o 
  -8   6   4        1.46        1.72      2.20 o 
  -7   6   4       16.21       17.10      2.72 o 
  -6   6   4       20.33       25.03      3.28 o 
  -5   6   4        3.04        0.92      1.70 o 
  -4   6   4       72.94       82.03      3.84 o 
  -3   6   4        4.71        0.80      2.12 o 
  -2   6   4        8.68        9.59      1.41 o 
  -1   6   4        0.98       -1.30      1.27 o 
   0   6   4        5.17        3.41      1.58 o 
   1   6   4        1.00        0.92      1.47 o 
   2   6   4       13.95       16.62      3.08 o 
   3   6   4       13.82       15.38      2.55 o 
   4   6   4       14.22       12.60      2.41 o 
   5   6   4       13.16       10.71      3.04 o 
   6   6   4        2.16        1.83      2.03 o 
   7   6   4        1.35        0.48      2.24 o 
   8   6   4        1.95        1.62      2.44 o 
   9   6   4        0.34       -3.25      2.36 o 
  -8   7   4        2.43        2.60      2.48 o 
  -7   7   4        0.40        1.85      2.93 o 
  -6   7   4        0.10       -1.18      1.97 o 
  -5   7   4        0.01        2.21      2.03 o 
  -4   7   4        0.51       -1.89      1.75 o 
  -3   7   4       12.51       12.87      2.24 o 
  -2   7   4        5.40        1.33      2.07 o 
  -1   7   4        9.99       12.35      1.62 o 
   0   7   4        5.89        5.37      1.82 o 
   1   7   4        1.36        1.43      2.12 o 
   2   7   4        1.35       -2.09      2.00 o 
   3   7   4        0.93       -1.46      2.16 o 
   4   7   4        2.82        3.95      2.32 o 
   5   7   4        0.88       -0.15      2.24 o 
   6   7   4        1.53        0.82      2.37 o 
   7   7   4        3.20        2.95      2.62 o 
   8   7   4        6.02        0.59      3.93 o 
  -6   8   4        1.88        6.47      3.25 o 
  -5   8   4        4.35        5.86      2.34 o 
  -4   8   4        0.30        1.19      1.88 o 
  -3   8   4        2.40        2.45      2.13 o 
  -2   8   4        0.35        1.57      1.80 o 
  -1   8   4        0.44        1.32      2.96 o 
   0   8   4        2.10        3.06      1.55 o 
   1   8   4        0.64       -1.91      2.23 o 
   2   8   4        2.57       -3.33      2.22 o 
   3   8   4        2.03        0.23      2.47 o 
   4   8   4        2.10        3.10      2.72 o 
   5   8   4        1.07        1.20      2.68 o 
 -13   0   5        2.22        1.22      5.06 o 
 -12   0   5        3.92       -1.66      4.93 o 
 -11   0   5        2.95        3.88      4.30 o 
 -10   0   5       11.53       11.38      4.37 o 
  -9   0   5       37.86       32.39      4.70 o 
  -8   0   5       38.85       40.61      2.74 o 
  -7   0   5       40.91       48.17      2.89 o 
  -6   0   5       12.36        9.16      1.76 o 
  -5   0   5       64.85       74.12      2.77 o 
  -4   0   5      516.11      550.00      6.11 o 
  -3   0   5      164.30      173.96      3.40 o 
  -2   0   5        9.38        9.57      1.22 o 
  -1   0   5      424.26      377.96      6.61 o 
   0   0   5       29.32       32.71      2.60 o 
   1   0   5      252.71      242.46      5.48 o 
   2   0   5      380.52      420.22      4.34 o 
   3   0   5      822.10      908.84      6.72 o 
   4   0   5       33.87       35.18      1.84 o 
   5   0   5       71.18       66.68      2.39 o 
   6   0   5       26.01       24.32      2.40 o 
   7   0   5       44.23       48.56      2.76 o 
   8   0   5        2.86        4.28      3.40 o 
   9   0   5       44.08       42.51      4.98 o 
  10   0   5       20.77       23.95      4.58 o 
  11   0   5        6.12        5.88      4.03 o 
  12   0   5        1.57       -0.08      3.84 o 
  13   0   5        0.02        3.15      4.62 o 
 -13   1   5        2.24       -0.99      3.66 o 
 -12   1   5        0.13       -2.56      3.02 o 
 -11   1   5        2.60       -1.22      2.94 o 
 -10   1   5       22.86       24.15      3.59 o 
  -9   1   5      284.23      277.04      9.95 o 
  -8   1   5       45.85       48.32      3.21 o 
  -7   1   5       51.78       49.06      1.93 o 
  -6   1   5       35.67       35.44      1.68 o 
  -5   1   5      165.44      164.61      2.65 o 
  -4   1   5      266.88      276.99      3.11 o 
  -3   1   5      851.17      920.28      5.45 o 
  -2   1   5      185.61      194.94      2.38 o 
  -1   1   5        7.93       10.71      1.85 o 
   0   1   5      495.86      503.31      4.87 o 
   1   1   5      169.73      187.61      3.11 o 
   2   1   5      126.11      138.39      2.22 o 
   3   1   5      380.98      376.13      3.29 o 
   4   1   5       15.94       15.76      1.07 o 
   5   1   5      123.84      120.98      2.08 o 
   6   1   5       29.29       32.30      1.50 o 
   7   1   5       74.16       66.85      2.45 o 
   8   1   5       98.77      101.76      2.95 o 
   9   1   5       11.23       13.59      2.82 o 
  10   1   5        8.46       10.28      2.81 o 
  11   1   5        4.11        5.57      2.81 o 
  12   1   5        0.85       -0.54      2.77 o 
  13   1   5        0.03       -0.09      3.01 o 
 -13   2   5        1.16       -1.19      3.51 o 
 -12   2   5        1.73       -2.57      3.10 o 
 -11   2   5        2.58        0.47      3.01 o 
 -10   2   5        6.68        3.18      2.82 o 
  -9   2   5        0.66        0.54      1.64 o 
  -8   2   5       85.54       87.44      3.23 o 
  -7   2   5       37.68       40.25      2.39 o 
  -6   2   5        4.18        3.39      1.19 o 
  -5   2   5       33.01       34.33      1.59 o 
  -4   2   5      126.40      117.84      2.21 o 
  -3   2   5      219.51      230.42      2.78 o 
  -2   2   5       10.92       11.32      0.93 o 
  -1   2   5       16.09       19.34      1.66 o 
   0   2   5      445.03      447.52      4.87 o 
   1   2   5       22.41       22.22      1.79 o 
   2   2   5      187.75      186.14      2.52 o 
   3   2   5      109.34      111.73      2.21 o 
   4   2   5       98.96       94.64      2.00 o 
   5   2   5       16.98       17.20      1.27 o 
   6   2   5      131.38      130.36      3.00 o 
   7   2   5       58.71       57.90      2.43 o 
   8   2   5       25.46       24.52      1.85 o 
   9   2   5       22.12       20.66      2.02 o 
  10   2   5       23.75       21.46      3.17 o 
  11   2   5        2.35        1.77      2.71 o 
  12   2   5        1.68        0.95      2.85 o 
 -12   3   5        2.87        0.73      3.25 o 
 -11   3   5        1.13       -2.92      2.88 o 
 -10   3   5       53.75       60.28      3.26 o 
  -9   3   5        4.94        3.37      2.35 o 
  -8   3   5      250.70      254.90      4.97 o 
  -7   3   5      123.18      136.20      6.43 o 
  -6   3   5       23.71       23.89      1.98 o 
  -5   3   5       54.40       55.18      2.04 o 
  -4   3   5      125.67      131.87      2.88 o 
  -3   3   5       62.35       62.91      2.16 o 
  -2   3   5      387.86      397.21      4.25 o 
  -1   3   5       18.54       16.59      1.52 o 
   0   3   5       36.89       36.05      2.50 o 
   1   3   5      413.22      430.20      5.14 o 
   2   3   5       69.63       63.03      1.67 o 
   3   3   5       12.44       12.49      1.22 o 
   4   3   5       38.51       36.56      1.74 o 
   5   3   5       43.51       44.03      1.77 o 
   6   3   5       13.50       13.05      1.50 o 
   7   3   5      100.49      105.81      3.08 o 
   8   3   5       19.89       23.69      2.24 o 
   9   3   5       15.89       17.75      1.84 o 
  10   3   5        0.47       -1.34      1.33 o 
  11   3   5        1.05        2.96      4.70 o 
  12   3   5        0.19        0.33      2.96 o 
 -12   4   5        0.66       -1.70      4.68 o 
 -11   4   5        0.81        1.34      2.14 o 
 -10   4   5        0.93        2.95      2.25 o 
  -9   4   5        2.47        1.36      2.06 o 
  -8   4   5       14.38       14.15      3.86 o 
  -7   4   5       42.85       44.50      3.42 o 
  -6   4   5        6.79        6.22      2.34 o 
  -5   4   5       19.38       22.82      2.44 o 
  -4   4   5       40.15       38.06      1.98 o 
  -3   4   5       28.97       26.91      1.65 o 
  -2   4   5       36.40       33.49      1.74 o 
  -1   4   5       51.91       51.52      2.45 o 
   0   4   5       10.26       10.23      1.50 o 
   1   4   5       13.20       13.09      1.69 o 
   2   4   5       39.67       36.72      2.10 o 
   3   4   5       80.58       72.40      2.68 o 
   4   4   5       23.22       23.49      1.86 o 
   5   4   5       20.81       23.73      2.37 o 
   6   4   5       13.80       14.56      1.85 o 
   7   4   5       21.56       20.49      2.05 o 
   8   4   5       11.13       13.90      2.08 o 
   9   4   5       11.01       14.80      3.26 o 
  10   4   5        3.95        4.29      1.75 o 
  11   4   5        3.39        4.20      1.84 o 
 -11   5   5        0.88       -0.83      2.31 o 
 -10   5   5        3.42        2.90      2.50 o 
  -9   5   5       42.93       50.22      4.67 o 
  -8   5   5        4.43        4.35      2.32 o 
  -7   5   5        9.73       10.97      3.90 o 
  -6   5   5       13.14       15.93      2.46 o 
  -5   5   5       15.71       16.98      2.34 o 
  -4   5   5        7.54        5.73      1.71 o 
  -3   5   5       68.98       68.40      2.43 o 
  -2   5   5       11.37       11.05      1.44 o 
  -1   5   5        6.45        9.12      1.87 o 
   0   5   5       28.20       33.10      2.21 o 
   1   5   5       18.07       15.96      2.08 o 
   2   5   5       59.68       60.40      4.44 o 
   3   5   5       27.60       29.66      1.86 o 
   4   5   5        0.20        1.88      1.41 o 
   5   5   5       19.11       22.91      5.90 o 
   6   5   5        8.86       10.07      1.75 o 
   7   5   5        4.35        5.68      1.69 o 
   8   5   5       28.19       27.79      2.91 o 
   9   5   5        1.87        1.47      1.56 o 
  10   5   5        1.89        3.30      1.74 o 
  -9   6   5        2.45        1.58      4.11 o 
  -8   6   5        6.30        6.37      2.47 o 
  -7   6   5        3.26        3.21      2.20 o 
  -6   6   5       16.23       22.13      2.82 o 
  -5   6   5        0.67        3.67      1.97 o 
  -4   6   5        8.50       11.85      2.24 o 
  -3   6   5       12.28       13.57      2.16 o 
  -2   6   5        9.63        7.58      1.40 o 
  -1   6   5        4.05        5.55      1.63 o 
   0   6   5       12.79       10.32      1.76 o 
   1   6   5        0.39       -0.29      1.36 o 
   2   6   5        4.70        7.36      1.46 o 
   3   6   5       18.68       18.97      4.20 o 
   4   6   5        3.45        0.95      2.74 o 
   5   6   5        5.11        4.92      2.38 o 
   6   6   5       10.89        9.24      2.63 o 
   7   6   5        0.07       -0.18      1.69 o 
   8   6   5        0.01        1.26      1.77 o 
   9   6   5        2.32        2.70      3.51 o 
  -8   7   5        1.80       -0.92      3.44 o 
  -7   7   5        5.48        4.70      4.40 o 
  -6   7   5        0.15       -0.21      1.97 o 
  -5   7   5        0.55        0.87      3.76 o 
  -4   7   5        0.42        1.15      2.28 o 
  -3   7   5        5.68       10.30      3.88 o 
  -2   7   5        4.65        5.26      1.83 o 
  -1   7   5        0.11       -0.95      1.22 o 
   0   7   5        1.97        0.88      1.55 o 
   1   7   5        7.82        9.28      1.90 o 
   2   7   5        3.21        1.99      1.93 o 
   3   7   5        1.08        2.57      1.71 o 
   4   7   5        0.92        0.42      2.43 o 
   5   7   5        0.13       -1.50      2.32 o 
   6   7   5        2.57        2.49      2.55 o 
   7   7   5        8.20       12.91      2.28 o 
  -5   8   5        1.80        1.78      3.61 o 
  -4   8   5        0.88       -1.99      1.98 o 
  -3   8   5        0.16        1.05      1.83 o 
  -2   8   5        0.83        1.13      2.24 o 
  -1   8   5        2.24       -0.14      2.25 o 
   0   8   5        0.10        2.42      1.68 o 
   1   8   5        0.24        0.28      3.97 o 
   2   8   5        3.53        5.78      5.83 o 
   3   8   5        1.40        1.20      5.47 o 
   4   8   5        2.44        4.82      4.16 o 
   5   8   5        0.76       -5.44      4.03 o 
 -13   0   6        0.32        5.33      5.31 o 
 -12   0   6       19.95       23.58      5.84 o 
 -11   0   6       10.15        9.68      4.66 o 
 -10   0   6        8.69        5.14      4.03 o 
  -9   0   6        4.80        0.40      3.30 o 
  -8   0   6      155.69      151.44      4.41 o 
  -7   0   6        0.36        2.47      1.87 o 
  -6   0   6      101.98      108.99      3.60 o 
  -5   0   6       22.54       19.71      2.00 o 
  -4   0   6       42.67       47.39      2.40 o 
  -3   0   6      370.35      368.87      5.14 o 
  -2   0   6       60.58       62.55      3.39 o 
  -1   0   6       27.70       29.08      2.79 o 
   0   0   6      395.03      400.91      7.49 o 
   1   0   6      531.91      553.14      8.92 o 
   2   0   6       60.38       59.61      4.09 o 
   3   0   6      783.21      792.91      6.73 o 
   4   0   6        0.06       -0.03      1.13 o 
   5   0   6       46.63       44.01      2.35 o 
   6   0   6      159.42      166.83      3.96 o 
   7   0   6      108.39      109.13      3.85 o 
   8   0   6       16.35       13.16      3.65 o 
   9   0   6        4.81        9.28      3.72 o 
  10   0   6        0.11        3.13      3.65 o 
  11   0   6        0.02        2.75      3.90 o 
  12   0   6        3.77        2.60      4.11 o 
 -13   1   6        1.45       -5.43      3.62 o 
 -12   1   6        0.85       -2.24      3.12 o 
 -11   1   6        3.39        0.57      3.01 o 
 -10   1   6       16.42       13.42      3.54 o 
  -9   1   6       59.77       53.24      3.83 o 
  -8   1   6       79.63       67.52      2.94 o 
  -7   1   6       47.59       50.63      2.16 o 
  -6   1   6       48.24       47.75      2.01 o 
  -5   1   6       28.80       30.37      1.62 o 
  -4   1   6       72.90       72.01      1.97 o 
  -3   1   6      392.87      415.39      3.85 o 
  -2   1   6      662.85      682.04      4.79 o 
  -1   1   6      716.94      720.17      5.72 o 
   0   1   6      933.77      948.64      7.37 o 
   1   1   6      598.02      647.67      9.83 o 
   2   1   6      161.64      163.66      3.25 o 
   3   1   6      134.76      138.11      2.54 o 
   4   1   6       25.11       27.82      1.38 o 
   5   1   6       23.63       24.48      1.41 o 
   6   1   6       41.74       42.38      1.71 o 
   7   1   6      183.21      184.62      3.63 o 
   8   1   6       98.43      100.18      3.32 o 
   9   1   6       27.40       29.03      3.20 o 
  10   1   6        3.29        5.25      2.57 o 
  11   1   6        0.80        1.40      2.56 o 
  12   1   6        3.22        9.66      3.18 o 
 -12   2   6        0.57       -2.85      3.12 o 
 -11   2   6        0.27        0.43      2.91 o 
 -10   2   6       14.42       10.85      3.12 o 
  -9   2   6       22.72       18.70      4.36 o 
  -8   2   6       15.13       15.13      2.15 o 
  -7   2   6      117.27      113.80      3.47 o 
  -6   2   6        0.52        2.49      1.29 o 
  -5   2   6       33.30       35.65      1.73 o 
  -4   2   6       97.81       99.11      2.29 o 
  -3   2   6      171.15      168.08      2.60 o 
  -2   2   6       18.16       18.64      1.25 o 
  -1   2   6      130.18      132.69      2.10 o 
   0   2   6      193.78      204.44      3.68 o 
   1   2   6       79.46       76.68      2.51 o 
   2   2   6      498.55      495.17      4.27 o 
   3   2   6       38.09       40.18      1.70 o 
   4   2   6      126.51      126.27      2.40 o 
   5   2   6       22.54       22.26      1.45 o 
   6   2   6      132.54      135.70      3.13 o 
   7   2   6      134.95      133.83      3.31 o 
   8   2   6        8.94        9.66      1.66 o 
   9   2   6        1.42        0.70      1.44 o 
  10   2   6        2.10        1.34      2.51 o 
  11   2   6        1.94        4.53      2.73 o 
  12   2   6        0.44       -0.39      2.74 o 
 -12   3   6        0.24       -2.86      4.26 o 
 -11   3   6        0.84       -1.97      3.80 o 
 -10   3   6       10.23       10.41      2.53 o 
  -9   3   6       18.85       21.86      2.66 o 
  -8   3   6       32.08       34.19      5.79 o 
  -7   3   6       47.95       47.85      3.21 o 
  -6   3   6        6.87        6.14      2.01 o 
  -5   3   6       46.77       42.92      2.27 o 
  -4   3   6       16.57       14.60      1.61 o 
  -3   3   6      199.89      209.77      4.43 o 
  -2   3   6       35.44       35.91      2.08 o 
  -1   3   6       28.60       31.00      2.01 o 
   0   3   6      386.29      385.43      5.21 o 
   1   3   6       95.49       97.43      2.93 o 
   2   3   6       43.65       52.12      2.49 o 
   3   3   6        9.76       12.03      1.57 o 
   4   3   6        1.80        1.72      1.18 o 
   5   3   6       18.03       19.21      1.58 o 
   6   3   6       17.11       14.10      1.63 o 
   7   3   6        9.11       12.77      1.62 o 
   8   3   6       53.98       57.49      3.79 o 
   9   3   6        0.40       -0.13      1.47 o 
  10   3   6        0.36       -0.36      1.43 o 
  11   3   6        3.48        4.05      2.65 o 
 -11   4   6        0.55       -1.89      2.07 o 
 -10   4   6        4.00       -0.09      2.18 o 
  -9   4   6       16.86       18.26      2.76 o 
  -8   4   6        5.85        7.12      2.27 o 
  -7   4   6       48.27       48.53      3.40 o 
  -6   4   6        2.94        3.28      1.96 o 
  -5   4   6        4.18        6.77      2.00 o 
  -4   4   6       60.84       60.71      3.61 o 
  -3   4   6       17.67       15.83      1.58 o 
  -2   4   6       72.10       72.70      2.42 o 
  -1   4   6       32.15       33.65      2.19 o 
   0   4   6       33.00       37.22      2.23 o 
   1   4   6       87.53       83.75      3.01 o 
   2   4   6       25.91       22.54      1.96 o 
   3   4   6      103.55       98.36      3.14 o 
   4   4   6        7.71        8.59      1.60 o 
   5   4   6       42.67       41.86      2.96 o 
   6   4   6       43.24       49.45      3.41 o 
   7   4   6       30.30       31.40      2.42 o 
   8   4   6        5.99        5.97      1.72 o 
   9   4   6        1.83        2.84      1.61 o 
  10   4   6        1.45        0.14      1.75 o 
  11   4   6        1.42        1.06      3.28 o 
 -10   5   6        1.90        4.15      3.54 o 
  -9   5   6        5.84        6.70      2.54 o 
  -8   5   6       17.58       19.18      3.45 o 
  -7   5   6        0.59       -1.45      1.96 o 
  -6   5   6       19.89       21.52      2.78 o 
  -5   5   6        2.26        1.18      1.81 o 
  -4   5   6        1.15        2.65      2.60 o 
  -3   5   6       14.20       13.98      1.60 o 
  -2   5   6       24.32       24.40      1.82 o 
  -1   5   6       11.40       10.58      1.82 o 
   0   5   6       30.71       33.55      3.16 o 
   1   5   6       32.40       34.38      2.69 o 
   2   5   6        6.31        5.39      1.61 o 
   3   5   6        4.15        5.23      1.54 o 
   4   5   6       14.62       15.91      2.38 o 
   5   5   6        7.03        5.41      2.04 o 
   6   5   6        3.18        3.85      1.95 o 
   7   5   6       18.69       17.21      3.12 o 
   8   5   6        6.96        6.83      2.24 o 
   9   5   6        3.77        4.04      2.12 o 
  10   5   6        1.00       -0.83      1.79 o 
  -9   6   6        0.17       -0.48      2.33 o 
  -8   6   6       17.27       17.71      2.96 o 
  -7   6   6        0.68        0.82      2.13 o 
  -6   6   6        7.97        8.55      2.40 o 
  -5   6   6        3.17        4.14      2.84 o 
  -4   6   6        2.91        5.22      2.20 o 
  -3   6   6       24.03       20.64      2.30 o 
  -2   6   6        6.45        5.96      1.49 o 
  -1   6   6       10.73       12.00      2.64 o 
   0   6   6        7.16        9.74      1.82 o 
   1   6   6        5.52        6.95      1.74 o 
   2   6   6       13.89       15.13      2.00 o 
   3   6   6       13.06       15.87      2.51 o 
   4   6   6        9.38       11.00      2.37 o 
   5   6   6        3.29        5.30      2.03 o 
   6   6   6        9.63       10.29      2.45 o 
   7   6   6        6.48        7.71      2.39 o 
   8   6   6        0.35       -0.23      2.99 o 
   9   6   6        0.77        0.08      4.39 o 
  -7   7   6        2.64        2.66      2.34 o 
  -6   7   6        3.95        2.47      2.33 o 
  -5   7   6        0.29       -1.15      1.93 o 
  -4   7   6        0.58        1.95      2.02 o 
  -3   7   6        1.47        3.43      2.49 o 
  -2   7   6        3.36        2.46      1.80 o 
  -1   7   6        1.66        1.53      1.37 o 
   0   7   6        3.58        2.30      1.70 o 
   1   7   6        4.81        4.00      1.86 o 
   2   7   6        3.08        3.29      2.18 o 
   3   7   6        2.65        3.84      2.22 o 
   4   7   6        1.48        3.54      2.21 o 
   5   7   6        0.35        0.73      2.69 o 
   6   7   6        0.31        1.76      2.05 o 
   7   7   6        4.04        2.69      4.49 o 
  -4   8   6        2.10        3.65      2.40 o 
  -3   8   6        0.10        0.70      2.08 o 
  -2   8   6        0.76        0.95      2.07 o 
  -1   8   6        1.24        4.11      3.66 o 
   0   8   6        0.61       -0.78      2.56 o 
   1   8   6        1.83        5.04      5.79 o 
   2   8   6        1.95        2.58      3.17 o 
   3   8   6        2.78        4.37      5.41 o 
   4   8   6        1.55       -2.79      4.56 o 
 -12   0   7        3.82       -0.21      4.64 o 
 -11   0   7        0.02        0.92      4.07 o 
 -10   0   7        2.57       -4.58      3.34 o 
  -9   0   7        1.45       -2.20      3.13 o 
  -8   0   7        1.59        1.80      3.29 o 
  -7   0   7       11.27       11.10      2.15 o 
  -6   0   7       46.37       42.54      2.85 o 
  -5   0   7       40.04       41.22      2.66 o 
  -4   0   7        8.71        9.24      1.70 o 
  -3   0   7       15.92       15.76      1.68 o 
  -2   0   7        5.55        7.81      1.38 o 
  -1   0   7        0.00        1.97      2.14 o 
   0   0   7        0.02       -0.48      1.68 o 
   1   0   7       65.87       64.05      3.90 o 
   2   0   7        0.85        0.10      2.04 o 
   3   0   7       19.04       21.71      3.03 o 
   4   0   7       12.36       13.85      1.72 o 
   5   0   7       24.76       24.18      2.33 o 
   6   0   7        2.29        3.06      1.67 o 
   7   0   7      133.98      125.92      4.27 o 
   8   0   7        0.09        1.47      3.04 o 
   9   0   7        1.76        4.45      3.44 o 
  10   0   7        0.51       -0.04      3.49 o 
  11   0   7        0.63       -3.70      3.30 o 
  12   0   7        3.74        5.06      4.09 o 
 -12   1   7        2.21        0.66      3.41 o 
 -11   1   7        3.70       -1.32      2.96 o 
 -10   1   7       10.37        4.80      2.89 o 
  -9   1   7       24.00       22.15      3.79 o 
  -8   1   7        3.90        2.18      1.72 o 
  -7   1   7        4.92        5.16      1.46 o 
  -6   1   7       37.96       40.08      1.99 o 
  -5   1   7       13.46       12.96      1.46 o 
  -4   1   7       44.03       48.20      1.89 o 
  -3   1   7       81.02       80.31      2.07 o 
  -2   1   7      358.06      367.42      3.75 o 
  -1   1   7       89.96       96.15      2.46 o 
   0   1   7       33.20       38.46      2.40 o 
   1   1   7       97.14       91.04      2.90 o 
   2   1   7        8.46        8.42      2.02 o 
   3   1   7       56.74       56.00      2.09 o 
   4   1   7       64.95       59.11      1.98 o 
   5   1   7       26.55       31.90      2.74 o 
   6   1   7       22.21       22.56      1.63 o 
   7   1   7       36.09       38.34      2.11 o 
   8   1   7       65.89       62.40      6.17 o 
   9   1   7        1.73        1.91      2.29 o 
  10   1   7        4.45        5.86      2.54 o 
  11   1   7        5.09        3.75      2.61 o 
  12   1   7        1.81        3.02      2.93 o 
 -12   2   7        2.62        2.19      3.71 o 
 -11   2   7        0.13       -4.02      2.68 o 
 -10   2   7        4.40        2.98      2.96 o 
  -9   2   7        7.36       11.07      2.08 o 
  -8   2   7        3.39        2.26      2.49 o 
  -7   2   7       45.08       47.27      2.99 o 
  -6   2   7       13.05       15.08      1.88 o 
  -5   2   7        6.03        6.49      1.34 o 
  -4   2   7       55.15       53.29      2.04 o 
  -3   2   7       24.06       30.09      1.51 o 
  -2   2   7        1.18        0.94      1.07 o 
  -1   2   7        4.03        4.42      0.91 o 
   0   2   7       62.82       70.53      2.72 o 
   1   2   7        2.46        4.27      1.44 o 
   2   2   7       31.17       30.43      2.07 o 
   3   2   7       32.17       35.94      2.07 o 
   4   2   7       55.80       59.57      2.25 o 
   5   2   7       12.96       11.10      1.31 o 
   6   2   7       35.23       34.28      1.76 o 
   7   2   7       28.89       31.67      2.04 o 
   8   2   7       16.19       12.40      1.73 o 
   9   2   7        8.58        9.10      1.98 o 
  10   2   7        2.00        8.24      2.59 o 
  11   2   7        2.54        1.00      3.05 o 
 -12   3   7        0.20       -5.86      4.51 o 
 -11   3   7        2.63       -4.37      3.78 o 
 -10   3   7        2.25        2.83      2.20 o 
  -9   3   7        5.99        6.99      2.27 o 
  -8   3   7        5.07        3.79      2.08 o 
  -7   3   7       30.86       32.72      4.10 o 
  -6   3   7        9.55        6.92      2.19 o 
  -5   3   7       19.37       19.80      1.93 o 
  -4   3   7        1.88        3.01      1.41 o 
  -3   3   7       63.62       65.42      2.56 o 
  -2   3   7       76.08       77.21      3.05 o 
  -1   3   7       39.57       41.70      2.34 o 
   0   3   7       18.71       19.10      1.94 o 
   1   3   7        6.90        8.12      1.63 o 
   2   3   7       13.76       13.53      1.80 o 
   3   3   7       40.51       40.99      2.31 o 
   4   3   7       24.72       24.70      2.12 o 
   5   3   7       17.96       16.89      1.97 o 
   6   3   7        9.34        8.04      1.69 o 
   7   3   7       36.06       35.23      2.49 o 
   8   3   7        7.94        8.54      1.89 o 
   9   3   7       16.97       14.43      2.18 o 
  10   3   7        0.03        0.11      1.89 o 
  11   3   7        3.73        5.56      3.61 o 
 -11   4   7        0.10       -1.09      4.17 o 
 -10   4   7        0.92       -0.67      2.14 o 
  -9   4   7        1.19        3.56      2.27 o 
  -8   4   7        9.09        8.70      2.30 o 
  -7   4   7        6.32        5.69      2.24 o 
  -6   4   7       28.60       32.18      2.97 o 
  -5   4   7       13.59       13.96      2.33 o 
  -4   4   7        2.24        1.49      1.35 o 
  -3   4   7        1.09        1.73      1.37 o 
  -2   4   7        7.04        6.74      1.75 o 
  -1   4   7       15.07       13.42      1.93 o 
   0   4   7        1.27        2.46      1.59 o 
   1   4   7       25.73       27.39      2.23 o 
   2   4   7        0.29        1.87      1.56 o 
   3   4   7       35.49       35.69      3.08 o 
   4   4   7       28.21       28.13      2.26 o 
   5   4   7       11.20       13.43      2.24 o 
   6   4   7       23.40       22.56      2.71 o 
   7   4   7        8.04        4.65      2.12 o 
   8   4   7       13.78       18.15      2.25 o 
   9   4   7        1.88        2.21      1.83 o 
  10   4   7        1.88        2.08      1.91 o 
 -10   5   7        2.33        3.78      2.67 o 
  -9   5   7        0.64       -0.68      2.18 o 
  -8   5   7        4.41        6.74      2.82 o 
  -7   5   7        1.82        4.81      2.31 o 
  -6   5   7        1.75        0.24      1.94 o 
  -5   5   7        3.38        4.70      2.03 o 
  -4   5   7        2.23       -1.65      1.60 o 
  -3   5   7       13.26       13.20      1.67 o 
  -2   5   7       18.54       18.46      1.78 o 
  -1   5   7       15.21       17.65      2.33 o 
   0   5   7        1.60        1.42      1.61 o 
   1   5   7        8.70        9.29      2.08 o 
   2   5   7        8.55        9.59      1.83 o 
   3   5   7       15.08       16.26      2.00 o 
   4   5   7       18.64       22.04      5.22 o 
   5   5   7        0.25        1.35      1.88 o 
   6   5   7        2.39        1.52      1.86 o 
   7   5   7        6.55        7.23      2.37 o 
   8   5   7       11.63       10.78      2.57 o 
   9   5   7        1.00        3.29      2.29 o 
  -9   6   7        0.48        1.66      3.88 o 
  -8   6   7        1.57       -0.23      4.71 o 
  -7   6   7        5.10        1.19      2.26 o 
  -6   6   7        0.33       -0.23      1.99 o 
  -5   6   7        2.97        4.07      3.29 o 
  -4   6   7        2.03        1.27      1.86 o 
  -3   6   7        5.00        5.52      1.87 o 
  -2   6   7        3.99        5.78      1.56 o 
  -1   6   7        2.81        1.35      1.67 o 
   0   6   7       12.09       12.34      2.42 o 
   1   6   7        0.31       -0.51      1.63 o 
   2   6   7       12.79       15.12      3.22 o 
   3   6   7        2.76       -0.33      1.91 o 
   4   6   7        4.53        2.65      4.65 o 
   5   6   7        6.05        7.06      2.38 o 
   6   6   7        0.13       -0.47      2.06 o 
   7   6   7       12.42        9.94      3.20 o 
   8   6   7        0.15        0.32      2.26 o 
  -7   7   7        0.72       -3.74      3.25 o 
  -6   7   7        3.19        6.18      2.61 o 
  -5   7   7        0.22        4.17      2.24 o 
  -4   7   7        0.66        2.50      2.57 o 
  -3   7   7        1.26       -2.59      2.71 o 
  -2   7   7        8.79       10.14      3.67 o 
  -1   7   7        1.74        1.52      1.59 o 
   0   7   7        0.96       -0.62      1.73 o 
   1   7   7        0.09        0.36      2.17 o 
   2   7   7        0.89       -0.93      3.41 o 
   3   7   7        1.13        2.49      2.19 o 
   4   7   7        0.12        0.35      2.07 o 
   5   7   7        0.01       -2.61      3.67 o 
   6   7   7        0.53       -4.58      4.07 o 
  -3   8   7        0.95        2.16      2.30 o 
  -2   8   7        0.11        2.92      2.37 o 
  -1   8   7        1.23        2.15      2.82 o 
   0   8   7        0.34        0.67      1.99 o 
   1   8   7        2.24       -0.58      2.95 o 
   2   8   7        0.85        1.25      4.16 o 
   3   8   7        1.85        4.46      3.34 o 
 -12   0   8        0.85       -5.02      4.77 o 
 -11   0   8        0.68       -4.89      4.14 o 
 -10   0   8        2.24        4.53      3.95 o 
  -9   0   8       26.00       21.06      4.47 o 
  -8   0   8        0.00       -0.58      1.90 o 
  -7   0   8        1.23       -1.05      1.77 o 
  -6   0   8       22.54       19.66      2.46 o 
  -5   0   8       20.02       20.13      2.27 o 
  -4   0   8      151.06      171.37      4.43 o 
  -3   0   8        6.27        5.70      1.61 o 
  -2   0   8        1.91        1.47      1.34 o 
  -1   0   8        2.09        2.37      2.48 o 
   0   0   8       27.66       30.97      3.49 o 
   1   0   8        0.69        1.95      2.46 o 
   2   0   8       40.34       56.47      4.28 o 
   3   0   8       29.37       36.76      3.84 o 
   4   0   8        0.51        0.14      1.53 o 
   5   0   8        0.55       -1.39      1.53 o 
   6   0   8       25.19       28.72      3.70 o 
   7   0   8        4.83        3.26      2.14 o 
   8   0   8        6.33       11.48      3.65 o 
   9   0   8       11.45       18.83      3.95 o 
  10   0   8        0.05        6.36      3.49 o 
  11   0   8        0.14        3.11      3.63 o 
 -12   1   8        2.18       -4.94      3.29 o 
 -11   1   8        1.38       -1.10      2.93 o 
 -10   1   8        1.48       -0.10      2.65 o 
  -9   1   8        6.28        8.42      2.66 o 
  -8   1   8        0.56        2.00      2.16 o 
  -7   1   8        3.04        3.71      1.47 o 
  -6   1   8        2.90        2.67      1.41 o 
  -5   1   8       83.50       76.83      2.85 o 
  -4   1   8       86.14       81.69      2.42 o 
  -3   1   8       36.01       33.42      1.66 o 
  -2   1   8       17.66       20.45      1.37 o 
  -1   1   8       37.77       37.26      3.68 o 
   0   1   8        0.90        1.99      1.79 o 
   1   1   8       51.28       49.84      2.89 o 
   2   1   8        6.52        9.18      1.79 o 
   3   1   8        7.14        7.25      1.66 o 
   4   1   8       20.23       25.45      1.77 o 
   5   1   8       94.88       97.90      2.57 o 
   6   1   8      122.96      120.77      2.84 o 
   7   1   8        0.54       -1.41      1.36 o 
   8   1   8       10.69       11.72      1.98 o 
   9   1   8        2.81        5.28      3.34 o 
  10   1   8        0.95        6.81      2.47 o 
  11   1   8        2.69        7.02      2.72 o 
 -12   2   8        0.37       -1.53      4.43 o 
 -11   2   8        0.20        4.41      4.43 o 
 -10   2   8        2.86        2.46      3.67 o 
  -9   2   8        0.21        3.54      2.23 o 
  -8   2   8       18.28       23.45      2.84 o 
  -7   2   8        8.37       12.73      2.42 o 
  -6   2   8       40.66       37.62      2.46 o 
  -5   2   8        5.40        5.21      1.63 o 
  -4   2   8       20.45       22.12      1.96 o 
  -3   2   8       45.89       49.03      2.44 o 
  -2   2   8        9.35        9.14      2.14 o 
  -1   2   8        5.61        6.63      2.14 o 
   0   2   8        4.06        5.04      2.18 o 
   1   2   8       12.20       13.10      1.94 o 
   2   2   8        0.18        0.53      1.59 o 
   3   2   8        9.66       11.01      1.78 o 
   4   2   8       13.31       15.83      1.79 o 
   5   2   8        6.41        5.03      1.50 o 
   6   2   8       21.14       23.27      1.67 o 
   7   2   8        0.38       -1.39      1.26 o 
   8   2   8        1.26        2.25      1.86 o 
   9   2   8        0.20        0.27      1.58 o 
  10   2   8        3.10        5.90      2.43 o 
  11   2   8        0.14        6.10      2.79 o 
 -11   3   8        0.78       -2.37      4.07 o 
 -10   3   8        0.37       -0.72      2.13 o 
  -9   3   8        2.56        0.72      3.60 o 
  -8   3   8        2.41        5.45      2.26 o 
  -7   3   8       16.23       14.08      2.57 o 
  -6   3   8        1.48        2.14      3.26 o 
  -5   3   8       26.40       25.91      2.18 o 
  -4   3   8       26.42       29.79      2.22 o 
  -3   3   8       31.22       38.47      2.29 o 
  -2   3   8       39.15       38.61      2.85 o 
  -1   3   8        1.18        0.61      1.72 o 
   0   3   8       26.24       27.89      2.70 o 
   1   3   8        1.69        2.72      1.62 o 
   2   3   8       46.30       47.96      2.70 o 
   3   3   8        1.12       -0.51      1.57 o 
   4   3   8        9.10        7.36      2.96 o 
   5   3   8       78.71       81.43      4.30 o 
   6   3   8        7.64        6.50      2.30 o 
   7   3   8       40.99       42.92      3.47 o 
   8   3   8        3.81        1.30      2.78 o 
   9   3   8        4.85        1.62      1.85 o 
  10   3   8        0.08       -2.14      3.99 o 
 -10   4   8        0.07       -0.50      2.58 o 
  -9   4   8        0.82       -1.38      2.11 o 
  -8   4   8        0.27        0.80      1.97 o 
  -7   4   8        0.09       -0.51      1.94 o 
  -6   4   8       16.05       19.90      3.29 o 
  -5   4   8        1.78        3.78      2.07 o 
  -4   4   8       39.49       39.14      2.42 o 
  -3   4   8        0.49       -1.93      1.29 o 
  -2   4   8       13.27       13.71      2.13 o 
  -1   4   8        6.23        7.15      1.93 o 
   0   4   8        3.90        3.50      1.79 o 
   1   4   8        4.14        3.40      1.72 o 
   2   4   8        3.35        4.59      1.68 o 
   3   4   8        2.78        1.80      1.61 o 
   4   4   8       18.52       21.18      2.43 o 
   5   4   8       10.89       12.95      2.55 o 
   6   4   8        1.56       -0.93      1.96 o 
   7   4   8        1.94        0.50      2.28 o 
   8   4   8        0.09       -1.48      2.13 o 
   9   4   8        0.09       -3.03      2.02 o 
  10   4   8        1.50       -0.56      3.42 o 
  -9   5   8        0.91        2.71      2.86 o 
  -8   5   8        0.61        3.01      2.46 o 
  -7   5   8        2.02        1.21      2.17 o 
  -6   5   8        0.46        0.05      2.04 o 
  -5   5   8        1.79        3.49      2.06 o 
  -4   5   8       15.23       16.92      2.59 o 
  -3   5   8        1.88        1.11      1.37 o 
  -2   5   8       18.84       16.74      2.58 o 
  -1   5   8        8.02        8.17      2.09 o 
   0   5   8        0.94       -0.48      2.57 o 
   1   5   8       16.03       20.68      3.06 o 
   2   5   8        2.07        3.00      2.09 o 
   3   5   8        8.62        8.82      1.91 o 
   4   5   8        2.19        0.61      2.21 o 
   5   5   8        7.46        4.74      2.22 o 
   6   5   8       17.37       16.97      2.91 o 
   7   5   8        1.04       -2.34      2.91 o 
   8   5   8        3.05        1.33      2.56 o 
   9   5   8        0.27       -1.22      2.57 o 
  -8   6   8        0.54       -0.97      2.35 o 
  -7   6   8        1.61        3.56      2.41 o 
  -6   6   8        0.48       -0.61      2.20 o 
  -5   6   8        0.78        0.48      1.90 o 
  -4   6   8        1.29        0.50      1.96 o 
  -3   6   8       11.81       12.98      3.23 o 
  -2   6   8       10.32       10.61      1.77 o 
  -1   6   8        4.13        0.68      1.84 o 
   0   6   8        0.71        0.52      1.71 o 
   1   6   8        1.98        0.16      1.72 o 
   2   6   8        1.18        2.49      1.78 o 
   3   6   8        2.65        4.00      2.31 o 
   4   6   8        4.06        2.19      2.21 o 
   5   6   8        0.16       -0.81      2.05 o 
   6   6   8        4.62        6.04      2.53 o 
   7   6   8        0.00       -2.81      2.27 o 
  -6   7   8        0.46        0.52      3.25 o 
  -5   7   8        0.51        2.03      3.61 o 
  -4   7   8        1.25        0.10      2.11 o 
  -3   7   8        3.64        0.33      3.58 o 
  -2   7   8        0.97       -0.17      3.22 o 
  -1   7   8        6.48        4.53      2.34 o 
   0   7   8        1.55        0.23      3.04 o 
   1   7   8        2.02        2.09      2.71 o 
   2   7   8        1.42        2.97      2.98 o 
   3   7   8        0.30       -1.77      2.23 o 
   4   7   8        0.42        1.12      2.39 o 
   5   7   8        1.41        1.01      2.32 o 
  -1   8   8        0.60        1.33      3.98 o 
   0   8   8        0.06       -0.17      1.99 o 
 -12   0   9        0.79       -5.31      4.64 o 
 -11   0   9        0.01       -3.70      4.45 o 
 -10   0   9        1.79       -3.11      4.01 o 
  -9   0   9        0.06       -0.34      3.30 o 
  -8   0   9        0.43       -0.13      3.13 o 
  -7   0   9       12.11       12.94      2.40 o 
  -6   0   9        4.25        4.09      2.09 o 
  -5   0   9       63.56       78.42      5.72 o 
  -4   0   9      241.17      240.78      8.51 o 
  -3   0   9      291.68      302.44      5.73 o 
  -2   0   9       62.61       61.83      3.08 o 
  -1   0   9       94.86       91.87      5.56 o 
   0   0   9        6.96        8.15      3.13 o 
   1   0   9       10.52       16.29      3.42 o 
   2   0   9       26.14       21.77      3.74 o 
   3   0   9       18.04       21.67      3.67 o 
   4   0   9      138.06      126.85      6.26 o 
   5   0   9      126.94      121.96      4.30 o 
   6   0   9      148.47      141.84      4.62 o 
   7   0   9       40.99       41.84      3.12 o 
   8   0   9        9.64       11.15      3.67 o 
   9   0   9        0.08        3.80      3.38 o 
  10   0   9        0.01        3.25      3.28 o 
  11   0   9        1.13        4.24      3.67 o 
 -11   1   9        2.22       -0.88      3.17 o 
 -10   1   9        5.85        4.75      3.02 o 
  -9   1   9        4.74        3.03      2.65 o 
  -8   1   9        2.87        0.31      2.02 o 
  -7   1   9       50.88       46.97      2.37 o 
  -6   1   9       52.02       51.41      2.51 o 
  -5   1   9       44.83       43.53      2.15 o 
  -4   1   9       18.89       19.67      1.66 o 
  -3   1   9       79.86       77.79      2.32 o 
  -2   1   9      103.30       97.48      2.50 o 
  -1   1   9      237.03      241.90      4.01 o 
   0   1   9       84.75       86.50      3.84 o 
   1   1   9      112.88      118.11      6.00 o 
   2   1   9        3.71        4.81      2.09 o 
   3   1   9       25.93       20.97      2.25 o 
   4   1   9       11.06       12.54      2.20 o 
   5   1   9        1.35        1.98      1.55 o 
   6   1   9       12.14       14.18      1.67 o 
   7   1   9       11.10       15.78      2.01 o 
   8   1   9        1.74        3.05      1.75 o 
   9   1   9        3.10        4.96      2.19 o 
  10   1   9        4.50        6.84      2.45 o 
  11   1   9        1.46        5.61      2.68 o 
 -11   2   9        1.47       -2.96      3.99 o 
 -10   2   9        0.12        0.63      3.63 o 
  -9   2   9        0.13       -0.93      2.10 o 
  -8   2   9        2.84        2.38      2.94 o 
  -7   2   9        1.63        1.69      2.12 o 
  -6   2   9        6.11        4.79      1.80 o 
  -5   2   9       61.53       61.98      2.89 o 
  -4   2   9      247.82      260.33      5.26 o 
  -3   2   9       57.78       56.65      2.74 o 
  -2   2   9       13.51       13.53      2.40 o 
  -1   2   9       95.76       98.31      4.03 o 
   0   2   9        8.98       10.57      2.28 o 
   1   2   9        0.15        0.22      1.74 o 
   2   2   9        7.76        9.55      2.04 o 
   3   2   9       48.65       50.61      3.42 o 
   4   2   9       59.05       58.00      3.77 o 
   5   2   9      120.66      118.28      3.85 o 
   6   2   9      107.23      116.82      5.04 o 
   7   2   9       16.96       16.05      2.24 o 
   8   2   9        1.47        0.39      2.02 o 
   9   2   9        2.92        3.22      4.48 o 
  10   2   9        0.68        3.04      3.32 o 
 -11   3   9        1.74       -5.83      3.88 o 
 -10   3   9        0.35        0.32      4.39 o 
  -9   3   9        1.85        0.15      2.61 o 
  -8   3   9        1.45        0.27      2.11 o 
  -7   3   9        7.11        8.83      2.46 o 
  -6   3   9       78.79       84.02      4.42 o 
  -5   3   9        5.27        6.16      2.36 o 
  -4   3   9       18.89       16.37      2.03 o 
  -3   3   9       84.51       90.90      3.29 o 
  -2   3   9       31.56       36.60      3.15 o 
  -1   3   9        4.87        4.68      2.05 o 
   0   3   9      204.94      217.16      5.82 o 
   1   3   9        9.31       13.50      2.20 o 
   2   3   9        6.49        8.28      2.12 o 
   3   3   9        2.54        1.45      1.75 o 
   4   3   9       25.09       25.51      2.31 o 
   5   3   9        7.85        7.49      1.98 o 
   6   3   9        0.71        0.51      2.09 o 
   7   3   9        2.13        0.14      2.35 o 
   8   3   9        2.83        2.02      4.40 o 
   9   3   9        1.42        2.10      1.89 o 
  10   3   9        4.95        2.72      2.33 o 
 -10   4   9        0.46        0.75      2.35 o 
  -9   4   9        0.50        5.18      2.60 o 
  -8   4   9        1.74        5.07      2.45 o 
  -7   4   9        2.35        0.89      2.08 o 
  -6   4   9        1.67        2.08      2.38 o 
  -5   4   9        5.27        3.74      2.07 o 
  -4   4   9       85.00       90.46      3.40 o 
  -3   4   9       23.37       23.59      2.14 o 
  -2   4   9       12.78       12.02      2.46 o 
  -1   4   9        9.06       11.18      2.19 o 
   0   4   9       21.09       23.76      2.40 o 
   1   4   9        5.05        3.45      1.79 o 
   2   4   9        4.14        3.19      1.82 o 
   3   4   9       20.89       23.48      3.29 o 
   4   4   9       27.65       28.59      3.84 o 
   5   4   9       51.55       65.74      6.28 o 
   6   4   9       37.42       36.24      3.89 o 
   7   4   9        5.19        1.92      2.37 o 
   8   4   9        0.71       -2.53      2.29 o 
   9   4   9        2.41        0.21      2.52 o 
  -9   5   9        0.37        1.46      2.45 o 
  -8   5   9        0.83       -1.43      3.12 o 
  -7   5   9        8.30        8.35      2.81 o 
  -6   5   9        9.44       10.79      2.59 o 
  -5   5   9       17.11       17.96      4.92 o 
  -4   5   9        5.45        5.66      2.27 o 
  -3   5   9        7.59        4.55      1.73 o 
  -2   5   9       14.89       15.40      1.93 o 
  -1   5   9       27.00       31.04      2.72 o 
   0   5   9        7.24        7.35      2.01 o 
   1   5   9       16.78       17.55      2.31 o 
   2   5   9        5.79        5.90      1.96 o 
   3   5   9        5.97        3.34      1.91 o 
   4   5   9        0.44        1.71      2.04 o 
   5   5   9        5.00        4.96      2.45 o 
   6   5   9        2.21        2.23      2.38 o 
   7   5   9        1.35        2.15      2.38 o 
   8   5   9        0.60       -1.89      2.48 o 
  -7   6   9        0.99       -0.99      2.62 o 
  -6   6   9        1.77        0.86      2.23 o 
  -5   6   9        5.12        8.67      2.50 o 
  -4   6   9        2.84        3.41      2.22 o 
  -3   6   9        9.18        9.62      2.47 o 
  -2   6   9        2.37        1.95      2.03 o 
  -1   6   9        8.97        8.37      2.22 o 
   0   6   9        1.97        2.67      2.07 o 
   1   6   9        5.19        1.61      3.91 o 
   2   6   9        2.38        0.53      1.80 o 
   3   6   9        0.28       -0.50      2.27 o 
   4   6   9        9.74        5.93      2.64 o 
   5   6   9       10.35       11.20      2.89 o 
   6   6   9        6.72        2.16      2.50 o 
  -5   7   9        5.49        4.89      3.42 o 
  -4   7   9        2.98        4.91      2.50 o 
  -3   7   9        2.62        1.44      5.55 o 
  -2   7   9        0.62        0.99      2.11 o 
  -1   7   9        2.04        0.39      3.92 o 
   0   7   9        3.47        2.09      2.11 o 
   1   7   9        2.86        1.94      4.29 o 
   2   7   9        0.41       -3.24      2.22 o 
   3   7   9        0.72       -3.26      2.17 o 
   4   7   9        0.81       -3.15      5.00 o 
 -11   0  10        0.15       -6.14      4.09 o 
 -10   0  10        0.86       -4.89      3.93 o 
  -9   0  10        4.74        3.74      3.80 o 
  -8   0  10        0.96        2.48      3.28 o 
  -7   0  10       22.98       29.76      5.40 o 
  -6   0  10      150.43      153.32      4.88 o 
  -5   0  10       40.43       38.76      3.09 o 
  -4   0  10       90.66       88.79      3.87 o 
  -3   0  10       22.96       19.24      2.37 o 
  -2   0  10       43.72       47.11      3.73 o 
  -1   0  10      185.99      176.79      7.10 o 
   0   0  10       14.56       17.15      3.72 o 
   1   0  10        3.86        0.61      3.19 o 
   2   0  10       41.54       41.19      4.39 o 
   3   0  10      146.10      156.55      7.41 o 
   4   0  10       19.15       15.28      3.63 o 
   5   0  10        4.46        3.72      3.19 o 
   6   0  10        7.23        4.66      3.36 o 
   7   0  10       10.16       11.21      3.11 o 
   8   0  10        2.47        7.83      3.36 o 
   9   0  10        0.15        3.30      2.96 o 
  10   0  10        0.07        6.11      3.72 o 
 -11   1  10        0.12       -4.64      4.18 o 
 -10   1  10        0.58        1.78      3.84 o 
  -9   1  10        0.86       -0.38      3.25 o 
  -8   1  10        0.22       -0.59      2.16 o 
  -7   1  10       13.45       11.59      2.09 o 
  -6   1  10       48.17       39.04      2.22 o 
  -5   1  10       68.02       67.45      2.62 o 
  -4   1  10      106.65      110.62      2.94 o 
  -3   1  10      119.33      115.90      2.87 o 
  -2   1  10       80.64       74.48      2.36 o 
  -1   1  10       78.27       84.86      2.91 o 
   0   1  10      249.69      240.58      5.79 o 
   1   1  10       50.42       51.47      4.29 o 
   2   1  10        6.09        3.04      2.47 o 
   3   1  10       18.50       16.81      2.59 o 
   4   1  10       23.10       24.20      2.53 o 
   5   1  10        7.44        7.38      2.16 o 
   6   1  10        6.44        5.74      1.72 o 
   7   1  10        6.14        2.65      3.25 o 
   8   1  10        4.79        3.82      2.89 o 
   9   1  10        5.75       16.54      2.77 o 
  10   1  10        4.74       10.16      3.62 o 
 -11   2  10        4.20        3.86      4.81 o 
 -10   2  10        1.63        5.23      4.09 o 
  -9   2  10        4.92       10.17      4.71 o 
  -8   2  10        3.40        5.44      2.47 o 
  -7   2  10       23.87       25.77      3.12 o 
  -6   2  10       54.90       56.71      3.01 o 
  -5   2  10      106.72      105.41      3.63 o 
  -4   2  10       15.61       14.50      2.04 o 
  -3   2  10       32.11       33.37      2.43 o 
  -2   2  10      131.96      129.57      3.68 o 
  -1   2  10       30.16       35.24      3.19 o 
   0   2  10        5.13        2.64      2.69 o 
   1   2  10        3.21        2.95      2.28 o 
   2   2  10       82.53       80.59      3.78 o 
   3   2  10       62.09       60.02      3.26 o 
   4   2  10       32.68       29.55      3.32 o 
   5   2  10        0.15       -2.57      1.80 o 
   6   2  10        6.12        4.23      2.67 o 
   7   2  10        3.92        1.44      2.63 o 
   8   2  10        1.31       -2.83      2.94 o 
   9   2  10        2.01        1.87      3.87 o 
  10   2  10        0.36       10.41      3.82 o 
 -10   3  10        2.09        8.13      3.52 o 
  -9   3  10        0.09       -2.03      2.68 o 
  -8   3  10        1.22       -1.72      2.25 o 
  -7   3  10        3.42        3.19      2.30 o 
  -6   3  10       37.18       34.96      3.22 o 
  -5   3  10       54.75       62.08      4.05 o 
  -4   3  10       23.69       20.78      2.13 o 
  -3   3  10      104.24      104.00      3.58 o 
  -2   3  10       27.82       29.01      3.55 o 
  -1   3  10       21.56       24.84      2.90 o 
   0   3  10       39.20       36.30      2.81 o 
   1   3  10       50.34       52.91      3.14 o 
   2   3  10        1.68        2.74      1.95 o 
   3   3  10        4.25        5.20      1.99 o 
   4   3  10        9.97        7.56      2.09 o 
   5   3  10        1.10        1.02      1.92 o 
   6   3  10        1.68       -0.56      2.35 o 
   7   3  10        2.28       -0.49      2.52 o 
   8   3  10        0.61       -0.37      3.70 o 
   9   3  10        0.12       -4.28      2.90 o 
  -9   4  10        0.49        0.13      3.57 o 
  -8   4  10        0.23        0.77      3.14 o 
  -7   4  10       14.10       14.41      2.76 o 
  -6   4  10       15.02       13.34      2.69 o 
  -5   4  10       34.62       37.84      3.42 o 
  -4   4  10       14.59       10.72      1.92 o 
  -3   4  10       10.48       12.92      2.03 o 
  -2   4  10       46.15       50.68      2.84 o 
  -1   4  10       35.28       37.80      2.90 o 
   0   4  10        4.89        3.30      1.97 o 
   1   4  10       15.95       19.04      2.43 o 
   2   4  10       19.53       24.04      2.58 o 
   3   4  10       31.07       31.16      2.72 o 
   4   4  10        4.79        5.39      2.07 o 
   5   4  10        0.42       -3.06      2.31 o 
   6   4  10        4.48        2.32      2.52 o 
   7   4  10        1.17       -2.30      2.44 o 
   8   4  10        0.05       -3.64      2.43 o 
  -8   5  10        0.04        1.37      2.53 o 
  -7   5  10        3.17        4.25      2.87 o 
  -6   5  10       11.65       11.85      3.82 o 
  -5   5  10       11.91       13.03      2.67 o 
  -4   5  10       30.61       34.18      3.37 o 
  -3   5  10       10.76        9.24      2.26 o 
  -2   5  10       15.56       17.32      2.15 o 
  -1   5  10        3.86        2.37      2.05 o 
   0   5  10       30.30       30.74      2.81 o 
   1   5  10        5.61        5.19      2.09 o 
   2   5  10        4.21        4.04      3.26 o 
   3   5  10        7.33        8.44      2.26 o 
   4   5  10        1.40       -2.36      2.45 o 
   5   5  10        5.83        4.06      2.65 o 
   6   5  10        0.14       -2.34      2.39 o 
   7   5  10        1.35       -1.61      6.13 o 
  -6   6  10        6.61        8.19      3.38 o 
  -5   6  10        3.93        5.09      4.23 o 
  -4   6  10        3.12        4.42      2.39 o 
  -3   6  10        8.71       14.35      3.65 o 
  -2   6  10        3.88        1.80      2.57 o 
  -1   6  10       19.61       19.36      4.19 o 
   0   6  10        0.10        0.62      2.80 o 
   1   6  10        4.43        2.64      3.99 o 
   2   6  10        5.23        6.69      3.42 o 
   3   6  10        3.12        0.93      2.49 o 
   4   6  10        1.01        0.15      3.00 o 
   5   6  10        0.42       -4.19      2.79 o 
  -3   7  10        6.08        6.40      2.89 o 
  -2   7  10        0.89        1.72      3.23 o 
  -1   7  10        2.23       -0.72      2.75 o 
   0   7  10        3.47        0.71      4.86 o 
   1   7  10        2.05        6.64      2.36 o 
   2   7  10        0.10       -3.66      2.44 o 
 -10   0  11        2.28       -1.24      4.35 o 
  -9   0  11        0.87       -5.01      3.34 o 
  -8   0  11        0.10       -1.93      3.19 o 
  -7   0  11        7.84        4.72      2.29 o 
  -6   0  11        1.19       -0.65      2.28 o 
  -5   0  11        0.00        1.89      1.93 o 
  -4   0  11       12.09       10.16      3.15 o 
  -3   0  11        0.39       -0.56      1.67 o 
  -2   0  11       87.69       90.27      3.89 o 
  -1   0  11       17.69       18.39      4.24 o 
   0   0  11       64.18       52.82      4.91 o 
   1   0  11        6.81        5.56      3.55 o 
   2   0  11       21.05       23.39      4.28 o 
   3   0  11      105.81       95.04      6.49 o 
   4   0  11        2.79        2.16      3.42 o 
   5   0  11        4.11       -0.40      3.53 o 
   6   0  11        1.38       -5.07      3.38 o 
   7   0  11        2.09       -3.51      3.38 o 
   8   0  11        3.17       11.86      3.38 o 
   9   0  11        4.73        8.84      3.67 o 
 -10   1  11        0.55       -5.73      3.82 o 
  -9   1  11        0.57       -1.03      3.61 o 
  -8   1  11        1.43       -0.38      2.11 o 
  -7   1  11        3.20        5.30      2.39 o 
  -6   1  11        2.42        2.02      1.86 o 
  -5   1  11        1.39        1.85      1.73 o 
  -4   1  11        3.66        3.85      1.68 o 
  -3   1  11       30.80       26.46      2.34 o 
  -2   1  11       79.27       78.23      3.20 o 
  -1   1  11       41.07       41.49      3.46 o 
   0   1  11       33.51       34.89      3.29 o 
   1   1  11       17.39       16.65      2.60 o 
   2   1  11        9.00       12.02      2.72 o 
   3   1  11       18.25       17.09      2.89 o 
   4   1  11       31.04       25.32      3.19 o 
   5   1  11        2.61        0.81      2.37 o 
   6   1  11        0.38       -3.03      2.02 o 
   7   1  11        5.27        3.55      3.49 o 
   8   1  11        5.14        4.66      3.63 o 
   9   1  11        0.62        5.42      3.28 o 
 -10   2  11        1.37       -0.02      4.43 o 
  -9   2  11        3.39        6.83      2.90 o 
  -8   2  11        3.56        1.51      2.32 o 
  -7   2  11        3.59        8.16      4.68 o 
  -6   2  11        1.57        0.48      2.13 o 
  -5   2  11        7.50        8.73      3.01 o 
  -4   2  11        2.02        0.66      1.60 o 
  -3   2  11       18.62       20.38      2.23 o 
  -2   2  11       23.25       23.35      2.47 o 
  -1   2  11      121.20      116.61      4.58 o 
   0   2  11       48.43       48.97      3.67 o 
   1   2  11       23.14       22.68      3.02 o 
   2   2  11       65.02       60.59      3.77 o 
   3   2  11       15.64       11.01      3.56 o 
   4   2  11        6.15        4.00      2.20 o 
   5   2  11       11.02       11.95      2.42 o 
   6   2  11        3.91       -0.90      2.55 o 
   7   2  11        1.11       -4.14      2.76 o 
   8   2  11        0.56       -3.59      3.17 o 
   9   2  11        3.86        2.88      3.67 o 
  -9   3  11        0.32        0.19      2.44 o 
  -8   3  11        1.78        3.37      2.52 o 
  -7   3  11        0.51        1.81      2.35 o 
  -6   3  11        1.43        3.17      2.95 o 
  -5   3  11        3.88        2.31      1.85 o 
  -4   3  11        0.32        0.12      1.76 o 
  -3   3  11        5.86        9.92      2.84 o 
  -2   3  11       24.24       21.51      3.27 o 
  -1   3  11        2.25       -1.85      2.58 o 
   0   3  11       18.30       19.98      4.90 o 
   1   3  11        8.62        5.99      2.30 o 
   2   3  11        5.65        7.31      2.31 o 
   3   3  11        7.43        3.11      2.12 o 
   4   3  11        2.06       -0.08      1.88 o 
   5   3  11        6.86        4.05      2.23 o 
   6   3  11        1.60        0.84      2.72 o 
   7   3  11        2.47       -3.56      2.98 o 
   8   3  11        0.99       -3.84      2.56 o 
  -8   4  11        1.63        2.84      2.96 o 
  -7   4  11        1.70        1.70      2.41 o 
  -6   4  11        3.62        5.48      2.45 o 
  -5   4  11        1.46        0.82      2.39 o 
  -4   4  11        9.95        5.39      1.93 o 
  -3   4  11        5.41        4.12      1.88 o 
  -2   4  11       12.94       14.67      2.20 o 
  -1   4  11       36.71       39.47      3.44 o 
   0   4  11       23.68       21.97      2.73 o 
   1   4  11       30.03       30.14      2.87 o 
   2   4  11       14.00       13.32      2.49 o 
   3   4  11       15.34       17.02      3.95 o 
   4   4  11        4.27        2.43      2.97 o 
   5   4  11        1.22       -1.19      2.44 o 
   6   4  11        2.76       -0.52      5.84 o 
   7   4  11        0.08       -3.06      3.19 o 
  -7   5  11        0.16        1.55      4.23 o 
  -6   5  11        1.77        3.50      2.40 o 
  -5   5  11        0.38        3.20      4.24 o 
  -4   5  11        1.24       -0.14      2.09 o 
  -3   5  11        2.49        2.73      2.28 o 
  -2   5  11        1.81        3.98      2.32 o 
  -1   5  11        0.94       -0.68      2.01 o 
   0   5  11        7.64        7.71      2.34 o 
   1   5  11        8.48       11.85      3.10 o 
   2   5  11        5.11        3.52      2.10 o 
   3   5  11        2.61        0.76      2.08 o 
   4   5  11        1.92       -2.22      2.35 o 
   5   5  11        0.06       -2.02      2.61 o 
   6   5  11        0.15       -4.04      3.29 o 
  -5   6  11        2.04        2.90      3.38 o 
  -4   6  11        0.87        3.21      3.52 o 
  -3   6  11        3.17        3.14      2.24 o 
  -2   6  11        6.36        5.63      3.69 o 
  -1   6  11        4.05        3.34      2.32 o 
   0   6  11        8.88        4.78      2.45 o 
   1   6  11        2.06        1.85      3.96 o 
   2   6  11        5.29        1.78      2.17 o 
   3   6  11        4.58        0.95      4.04 o 
   4   6  11        0.15       -7.56      5.04 o 
  -9   0  12        0.59       -4.82      3.21 o 
  -8   0  12        0.50       -2.73      2.90 o 
  -7   0  12        0.65        1.61      2.93 o 
  -6   0  12        1.24        1.57      2.07 o 
  -5   0  12        0.96       -0.58      2.11 o 
  -4   0  12       11.19       12.31      2.44 o 
  -3   0  12       15.29       18.25      2.56 o 
  -2   0  12        1.69        1.12      1.72 o 
  -1   0  12       24.82       26.66      4.62 o 
   0   0  12        2.73        1.22      3.55 o 
   1   0  12       35.92       37.43      5.02 o 
   2   0  12        0.14       -4.85      3.23 o 
   3   0  12       19.21       21.54      4.47 o 
   4   0  12        6.00       -0.67      3.44 o 
   5   0  12        7.46        2.71      3.90 o 
   6   0  12        8.08        5.69      4.07 o 
   7   0  12        0.00       -5.01      3.34 o 
  -9   1  12        3.85        4.14      3.93 o 
  -8   1  12        4.29        8.57      2.82 o 
  -7   1  12        0.41       -0.09      2.26 o 
  -6   1  12        1.21        0.76      1.84 o 
  -5   1  12       15.09       15.21      2.65 o 
  -4   1  12       18.15       15.44      2.20 o 
  -3   1  12        4.41        3.29      1.72 o 
  -2   1  12        2.58        3.98      1.71 o 
  -1   1  12       13.31       10.29      2.73 o 
   0   1  12       38.69       28.42      3.31 o 
   1   1  12       66.83       59.97      4.08 o 
   2   1  12       16.92       16.24      3.07 o 
   3   1  12        1.39       -2.49      2.38 o 
   4   1  12        2.88       -3.43      2.42 o 
   5   1  12        3.77        4.28      2.74 o 
   6   1  12        2.53       -1.51      4.01 o 
   7   1  12        0.61       -5.29      3.53 o 
   8   1  12        0.56       -3.04      4.07 o 
  -9   2  12        0.09        4.84      6.18 o 
  -8   2  12        0.94       -1.73      2.30 o 
  -7   2  12        2.52        4.93      3.25 o 
  -6   2  12        2.70        1.03      1.86 o 
  -5   2  12        1.92       -0.50      1.86 o 
  -4   2  12        6.49        5.79      1.93 o 
  -3   2  12        4.81        4.40      1.87 o 
  -2   2  12        4.64        4.99      1.78 o 
  -1   2  12        4.41        2.40      2.48 o 
   0   2  12       25.27       23.57      3.01 o 
   1   2  12        1.86       -0.03      3.45 o 
   2   2  12       16.33       13.01      2.96 o 
   3   2  12        7.47        4.46      2.62 o 
   4   2  12        0.09       -2.38      2.09 o 
   5   2  12        0.67       -2.47      2.11 o 
   6   2  12        0.30       -3.88      2.74 o 
   7   2  12        2.57       -2.91      2.89 o 
   8   2  12        0.01       -4.66      3.44 o 
  -8   3  12        0.46        3.43      6.58 o 
  -7   3  12        1.75        2.51      2.51 o 
  -6   3  12        1.68        0.81      2.21 o 
  -5   3  12        7.25        4.38      2.02 o 
  -4   3  12        3.39        1.35      1.78 o 
  -3   3  12        3.73        4.70      1.92 o 
  -2   3  12        2.25       -1.10      1.80 o 
  -1   3  12        2.24        1.92      2.53 o 
   0   3  12       42.30       34.50      3.54 o 
   1   3  12       25.84       22.70      3.22 o 
   2   3  12        2.85       -1.45      2.80 o 
   3   3  12        7.23        5.22      2.39 o 
   4   3  12        2.45       -0.44      2.24 o 
   5   3  12        0.43       -3.97      2.65 o 
   6   3  12        2.68       -2.65      3.51 o 
   7   3  12        0.39       -4.24      2.83 o 
  -7   4  12        0.03       -2.26      2.31 o 
  -6   4  12        0.11        0.51      2.84 o 
  -5   4  12        0.12        1.86      2.23 o 
  -4   4  12        3.79       -0.34      3.98 o 
  -3   4  12        1.88        0.86      1.75 o 
  -2   4  12        0.68       -0.60      2.94 o 
  -1   4  12        2.02        1.98      2.52 o 
   0   4  12        2.17        2.14      2.48 o 
   1   4  12        1.66       -0.76      2.31 o 
   2   4  12        5.41       -0.01      3.49 o 
   3   4  12        3.35        4.24      2.37 o 
   4   4  12        0.58       -1.25      2.44 o 
   5   4  12        0.13       -3.59      2.70 o 
   6   4  12        0.01       -2.08      2.88 o 
  -6   5  12        0.02       -0.69      3.07 o 
  -5   5  12        1.76        3.73      2.39 o 
  -4   5  12        1.86        2.84      2.38 o 
  -3   5  12        0.02       -0.27      2.48 o 
  -2   5  12        1.53        1.38      4.14 o 
  -1   5  12        2.27       -0.11      4.45 o 
   0   5  12        5.12        0.91      2.96 o 
   1   5  12       11.85        9.33      2.64 o 
   2   5  12        5.17        3.55      3.63 o 
   3   5  12        0.20       -5.75      3.83 o 
   4   5  12        1.59       -3.50      2.64 o 
   5   5  12        0.48       -6.97      5.71 o 
  -3   6  12        0.53        1.13      2.88 o 
  -2   6  12        0.27       -1.16      3.86 o 
  -1   6  12        0.31        1.78      2.32 o 
   0   6  12        1.36       -2.19      2.30 o 
   1   6  12        1.48       -1.89      3.09 o 
   2   6  12        0.30       -4.30      5.84 o 
  -7   0  13        4.95        5.79      3.86 o 
  -6   0  13        0.01       -0.23      3.61 o 
  -5   0  13        0.17       -0.63      3.72 o 
  -4   0  13        0.71        0.57      3.74 o 
  -3   0  13        8.11        7.33      4.18 o 
  -2   0  13       41.83       41.90      5.44 o 
  -1   0  13        5.38       10.27      4.24 o 
   0   0  13       14.34       16.06      4.47 o 
   1   0  13        0.47        3.55      3.88 o 
   2   0  13        1.76       -1.78      3.74 o 
   3   0  13        4.73        3.30      4.03 o 
   4   0  13        5.03        4.16      4.05 o 
   5   0  13        1.44        5.50      4.26 o 
   6   0  13        1.15       -3.67      3.86 o 
   7   0  13        0.73       -5.79      3.86 o 
  -8   1  13        0.48        1.97      5.98 o 
  -7   1  13        0.02       -1.79      2.29 o 
  -6   1  13        0.38       -1.13      2.45 o 
  -5   1  13        1.20        1.46      1.96 o 
  -4   1  13        1.26        0.94      1.89 o 
  -3   1  13        5.69        7.22      2.08 o 
  -2   1  13        0.01       -1.50      1.57 o 
  -1   1  13        9.58       10.41      3.00 o 
   0   1  13        1.23       -3.20      3.55 o 
   1   1  13        6.33        1.73      3.89 o 
   2   1  13       11.69        9.14      3.04 o 
   3   1  13        0.98        0.39      2.81 o 
   4   1  13        0.72       -1.78      2.74 o 
   5   1  13        0.36       -3.79      2.52 o 
   6   1  13        0.56       -4.06      2.70 o 
   7   1  13        0.17       -5.57      3.72 o 
  -8   2  13        2.39        2.56      2.62 o 
  -7   2  13        0.13       -0.04      2.44 o 
  -6   2  13        0.65       -2.26      3.30 o 
  -5   2  13        0.18       -0.46      1.87 o 
  -4   2  13        6.04        4.84      1.92 o 
  -3   2  13        0.51        1.34      3.97 o 
  -2   2  13        3.86        4.55      1.89 o 
  -1   2  13       29.29       25.29      4.91 o 
   0   2  13        2.19        5.50      2.77 o 
   1   2  13        0.24       -1.59      2.44 o 
   2   2  13        3.80        1.72      2.70 o 
   3   2  13        0.40        0.15      3.37 o 
   4   2  13        0.44       -4.00      2.67 o 
   5   2  13        1.25       -3.73      3.47 o 
   6   2  13        0.13       -3.19      3.57 o 
   7   2  13        0.08        1.28      4.07 o 
  -7   3  13        1.19        1.79      2.52 o 
  -6   3  13        0.60       -0.84      2.23 o 
  -5   3  13        1.02        2.60      2.68 o 
  -4   3  13        1.43        1.56      2.12 o 
  -3   3  13        0.55        0.49      1.94 o 
  -2   3  13        0.42       -0.92      1.67 o 
  -1   3  13        3.05        2.98      2.81 o 
   0   3  13        1.71        1.14      2.66 o 
   1   3  13       11.07        8.38      2.97 o 
   2   3  13        0.65       -0.97      2.61 o 
   3   3  13        1.45       -0.87      2.51 o 
   4   3  13        0.11       -2.51      2.27 o 
   5   3  13        0.09       -2.42      3.11 o 
   6   3  13        0.23       -6.03      4.02 o 
  -6   4  13        0.23       -2.26      2.34 o 
  -5   4  13        0.33       -2.20      5.35 o 
  -4   4  13        0.57       -2.52      3.45 o 
  -3   4  13        0.56       -3.20      2.72 o 
  -2   4  13        2.91        2.21      3.94 o 
  -1   4  13        7.36        8.50      6.15 o 
   0   4  13        1.91        3.39      2.72 o 
   1   4  13        2.59       -0.31      2.54 o 
   2   4  13        0.25       -2.78      2.81 o 
   3   4  13        0.19       -3.54      2.36 o 
   4   4  13        0.21       -2.38      4.15 o 
   5   4  13        0.21       -6.93      5.88 o 
  -4   5  13        0.04        1.15      3.21 o 
  -3   5  13        0.26        1.43      2.32 o 
  -2   5  13        0.45        0.64      2.13 o 
  -1   5  13        1.23       -2.31      6.32 o 
   0   5  13        0.60       -1.22      5.70 o 
   1   5  13        0.88       -0.55      3.57 o 
   2   5  13        1.92       -2.55      2.38 o 
   3   5  13        0.60       -3.99      6.21 o 
  -7   0  14        0.17        1.62      3.88 o 
  -6   0  14        0.60       -0.27      3.93 o 
  -5   0  14       10.16       12.62      4.45 o 
  -4   0  14        1.06        1.07      3.95 o 
  -3   0  14        4.63       -1.99      3.90 o 
  -2   0  14        1.87       -0.80      3.80 o 
  -1   0  14        1.20       -3.72      3.82 o 
   0   0  14        1.69       -1.78      3.86 o 
   1   0  14        9.47        4.28      4.35 o 
   2   0  14        0.29        0.23      4.09 o 
   3   0  14        3.36       -1.24      4.07 o 
   4   0  14        2.45       -3.72      3.95 o 
   5   0  14        3.84       -3.28      4.05 o 
   6   0  14        0.78       -3.00      4.64 o 
  -7   1  14        0.05       -1.53      2.48 o 
  -6   1  14        0.87        0.02      2.00 o 
  -5   1  14        2.19        1.48      2.12 o 
  -4   1  14        3.96        6.08      2.15 o 
  -3   1  14        4.75        5.57      2.53 o 
  -2   1  14        2.71        3.71      2.91 o 
  -1   1  14        3.37        6.02      1.95 o 
   0   1  14        0.80        3.51      2.88 o 
   1   1  14        2.54        3.34      2.89 o 
   2   1  14       14.53       17.48      3.50 o 
   3   1  14        0.46       -4.14      2.76 o 
   4   1  14        0.28       -2.59      2.92 o 
   5   1  14        3.70        0.55      3.58 o 
   6   1  14        1.90       -5.14      3.43 o 
  -7   2  14        0.52       -0.26      2.56 o 
  -6   2  14        4.12        2.14      2.55 o 
  -5   2  14        1.14        3.34      2.21 o 
  -4   2  14        5.66        5.03      2.15 o 
  -3   2  14        1.25       -0.50      1.83 o 
  -2   2  14        1.43        2.33      1.89 o 
  -1   2  14        1.76        2.51      2.88 o 
   0   2  14        1.92       -2.52      2.66 o 
   1   2  14        7.24        4.49      3.59 o 
   2   2  14        0.05       -3.54      2.66 o 
   3   2  14        0.35       -4.33      2.89 o 
   4   2  14        0.40       -3.48      2.81 o 
   5   2  14        3.70       -1.44      3.25 o 
   6   2  14        0.65       -6.20      4.14 o 
  -6   3  14        0.20       -1.18      3.11 o 
  -5   3  14        0.52       -0.95      2.29 o 
  -4   3  14        2.95        3.61      3.79 o 
  -3   3  14        2.32        0.20      2.82 o 
  -2   3  14        0.80        0.75      2.94 o 
  -1   3  14        0.26       -5.20      3.46 o 
   0   3  14        2.74        1.65      2.91 o 
   1   3  14        6.96        5.14      3.00 o 
   2   3  14        2.15        0.04      2.72 o 
   3   3  14        1.88       -3.33      2.83 o 
   4   3  14        0.43       -4.22      2.81 o 
  -4   4  14        1.17        1.39      3.09 o 
  -3   4  14        0.43        1.81      2.23 o 
  -2   4  14        0.03        3.07      3.17 o 
  -1   4  14        2.28        2.19      3.41 o 
   0   4  14        1.65        0.13      2.90 o 
   1   4  14        2.41        2.67      2.91 o 
   2   4  14        0.07       -2.74      2.79 o 
   3   4  14        0.11        6.17      4.79 o 
  -6   0  15        0.10       -0.17      4.22 o 
  -5   0  15        0.26       -2.35      4.32 o 
  -4   0  15        0.03       -1.20      4.05 o 
  -3   0  15        3.24        7.41      4.79 o 
  -2   0  15        1.99       -0.19      4.37 o 
  -1   0  15        2.60       -1.05      4.18 o 
   0   0  15        0.77        0.15      4.41 o 
   1   0  15        0.75       -1.78      4.37 o 
   2   0  15        0.90       -3.13      4.26 o 
   3   0  15        6.82        2.71      5.29 o 
   4   0  15        0.24       -4.18      4.49 o 
   5   0  15        2.62       -1.93      5.27 o 
  -6   1  15        1.40        3.29      3.73 o 
  -5   1  15        0.98        0.24      3.00 o 
  -4   1  15        4.35        4.25      3.18 o 
  -3   1  15        1.43        1.64      3.14 o 
  -2   1  15        0.17       -3.56      2.88 o 
  -1   1  15        0.83       -0.16      3.10 o 
   0   1  15        0.89       -3.45      2.95 o 
   1   1  15        0.18       -4.29      2.86 o 
   2   1  15        3.36       -3.72      2.99 o 
   3   1  15        0.98        0.06      3.21 o 
   4   1  15        0.07       -4.79      3.20 o 
  -5   2  15        1.41       -0.51      3.77 o 
  -4   2  15        1.49        0.11      2.92 o 
  -3   2  15        1.52        3.51      2.17 o 
  -2   2  15        2.71        3.89      3.70 o 
  -1   2  15        1.31        1.86      2.00 o 
   0   2  15        0.09       -1.38      2.95 o 
   1   2  15        4.62        3.45      3.14 o 
   2   2  15        0.27       -4.46      3.87 o 
   3   2  15        1.58        0.81      3.54 o 
   4   2  15        0.18       -7.24      4.83 o 
  -4   3  15        1.68        3.34      2.83 o 
  -3   3  15        0.77       -0.78      4.46 o 
  -2   3  15        0.01       -0.60      1.95 o 
  -1   3  15        0.20        1.20      3.84 o 
   0   3  15        1.90        3.32      3.32 o 
   1   3  15        0.90       -4.29      2.86 o 
   2   3  15        1.82        6.74      5.02 o 
  -3   0  16        0.00       -1.60      4.45 o 
  -2   0  16        0.46       -4.77      4.43 o 
  -1   0  16        0.13       -4.51      4.49 o 
   0   0  16        0.55       -2.92      4.39 o 
  -3   1  16        0.56        3.57      4.93 o 
  -2   1  16        0.98       -2.58      4.62 o 
  -1   1  16        0.06       -2.81      4.70 o 
  -1   2  16        0.01        4.49      2.90 o 
                                                 
